# Supplementary material for: Characterisation of the tilapia lake virus proteome and identification of an 11th protein, S9-F3
Source: Npj Viruses. 2026 Jan 9;4:2. doi: 10.1038/s44298-025-00167-0 (PMC12789600; doi:10.1038/s44298-025-00167-0)
Supplement: Supplementary file 5 — Supplementary Data4 [file 44298_2025_167_MOESM5_ESM.xlsx]

## Sheet: proteins
Protein Group	Protein ID		Accession	-10lgP	Coverage (%)	Coverage (%) Control	Coverage (%) Infected	Area Control	Area Infected	#Peptides	#Unique	#Spec Control	#Spec Infected	PTM	Avg. Mass	Description
1	488		A0A669F3B5|A0A669F3B5_ORENI	616.36	39	33	38	3460000	3850000	383	383	915	1017	Carbamidomethylation; Oxidation (M); Deamidation (NQ); Mutation	668561	Uncharacterized protein OS=Oreochromis niloticus OX=8128 PE=4 SV=1
13	194		A0A669EHI4|A0A669EHI4_ORENI	470.21	73	71	73	3200000	3720000	96	75	443	464	Carbamidomethylation; Oxidation (M); Deamidation (NQ); Mutation	65025	Pyruvate kinase OS=Oreochromis niloticus OX=8128 GN=pkm PE=3 SV=1
2	73		A0A669D405|A0A669D405_ORENI	542.54	84	84	81	4640000	3610000	177	114	950	836	Carbamidomethylation; Oxidation (M); Deamidation (NQ); Mutation	95291	Tr-type G domain-containing protein OS=Oreochromis niloticus OX=8128 GN=LOC100702471 PE=3 SV=1
3	207		A0A669BQD2|A0A669BQD2_ORENI	582.94	65	63	63	2680000	3470000	208	208	721	828	Carbamidomethylation; Oxidation (M); Deamidation (NQ); Mutation	275360	Fatty acid synthase OS=Oreochromis niloticus OX=8128 PE=4 SV=1
18	1137		A0A669DCD8|A0A669DCD8_ORENI	429.17	99	98	99	2900000	2790000	73	69	402	401	Carbamidomethylation; Oxidation (M); Deamidation (NQ); Mutation	18700	ADF-H domain-containing protein OS=Oreochromis niloticus OX=8128 GN=LOC100699342 PE=3 SV=1
170	1184	1	TiLVS4+1.2	401.2	71	0	71		2430000	54	54	0	262	Carbamidomethylation; Oxidation (M); Deamidation (NQ); Mutation	38962	TiLVS4+1.2
10	1		I3K867|I3K867_ORENI	486.8	91	88	91	1670000	2310000	103	103	492	540	Carbamidomethylation; Oxidation (M); Deamidation (NQ); Mutation	61067	60 kDa heat shock protein mitochondrial OS=Oreochromis niloticus OX=8128 GN=hspd1 PE=3 SV=1
22	28		A0A669D3C8|A0A669D3C8_ORENI	447.43	74	74	74	1540000	2080000	56	56	331	386	Oxidation (M); Deamidation (NQ); Mutation	59216	ATP synthase subunit beta OS=Oreochromis niloticus OX=8128 PE=3 SV=1
23	70		A0A669BD16|A0A669BD16_ORENI	477.48	73	73	72	1790000	1780000	57	53	347	367	Carbamidomethylation; Oxidation (M); Deamidation (NQ); Mutation	45800	Fructose-bisphosphate aldolase OS=Oreochromis niloticus OX=8128 PE=3 SV=1
31	1437		I3IU36|I3IU36_ORENI	506.58	81	81	81	2200000	1760000	79	79	365	292	Carbamidomethylation; Oxidation (M); Deamidation (NQ); Mutation	47514	Uncharacterized protein OS=Oreochromis niloticus OX=8128 GN=sqstm1 PE=4 SV=2
51	662		A0A669ERB2|A0A669ERB2_ORENI	428.43	72	71	72	1680000	1740000	66	64	237	256	Carbamidomethylation; Oxidation (M); Deamidation (NQ); Mutation	41636	Annexin OS=Oreochromis niloticus OX=8128 GN=anxa10 PE=3 SV=1
19	56		A0A669B869|A0A669B869_ORENI	410.28	83	79	82	1840000	1700000	90	45	328	416	Carbamidomethylation; Oxidation (M); Deamidation (NQ); Mutation	50386	Elongation factor 1-alpha OS=Oreochromis niloticus OX=8128 GN=ef-1a PE=3 SV=1
4	558		A0A669D472|A0A669D472_ORENI	483.19	83	81	83	1210000	1640000	123	36	751	738	Carbamidomethylation; Oxidation (M); Deamidation (NQ); Mutation	41780	Uncharacterized protein OS=Oreochromis niloticus OX=8128 GN=actb PE=3 SV=1
43	941		A0A669F4W8|A0A669F4W8_ORENI	458.25	72	72	67	1180000	1610000	70	63	269	281	Carbamidomethylation; Oxidation (M); Deamidation (NQ); Mutation	40781	Glyceraldehyde-3-phosphate dehydrogenase OS=Oreochromis niloticus OX=8128 PE=3 SV=1
44	683		I3KPD3|I3KPD3_ORENI	426.41	66	57	66	1060000	1560000	56	47	237	287	Oxidation (M); Deamidation (NQ); Mutation	61636	Glucose-6-phosphate isomerase OS=Oreochromis niloticus OX=8128 PE=3 SV=2
115	2988		A0A669B0H7|A0A669B0H7_ORENI	335.53	78	78	69	1430000	1550000	35	35	166	170	Oxidation (M); Deamidation (NQ); Mutation	10127	Histone H4 OS=Oreochromis niloticus OX=8128 PE=3 SV=1
115	2987		A0A669BUB2|A0A669BUB2_ORENI	335.53	78	78	69	1430000	1550000	35	35	166	170	Oxidation (M); Deamidation (NQ); Mutation	10150	Histone H4 OS=Oreochromis niloticus OX=8128 PE=3 SV=1
115	2990		A0A669DB70|A0A669DB70_ORENI	335.53	74	74	66	1430000	1550000	35	35	166	170	Oxidation (M); Deamidation (NQ); Mutation	10425	Histone H4 OS=Oreochromis niloticus OX=8128 PE=3 SV=1
115	2996		A0A669DL67|A0A669DL67_ORENI	335.53	66	66	58	1430000	1550000	35	35	166	170	Oxidation (M); Deamidation (NQ); Mutation	11618	Histone H4 OS=Oreochromis niloticus OX=8128 PE=3 SV=1
115	2800		A0A669DM20|A0A669DM20_ORENI	335.53	49	49	43	1430000	1550000	35	35	166	170	Oxidation (M); Deamidation (NQ); Mutation	15861	Histone H4 OS=Oreochromis niloticus OX=8128 PE=3 SV=1
115	2997		A0A669DVK6|A0A669DVK6_ORENI	335.53	53	53	47	1430000	1550000	35	35	166	170	Oxidation (M); Deamidation (NQ); Mutation	14446	Histone H4 OS=Oreochromis niloticus OX=8128 PE=3 SV=1
115	2836		A0A669DXI4|A0A669DXI4_ORENI	335.53	73	73	65	1430000	1550000	35	35	166	170	Oxidation (M); Deamidation (NQ); Mutation	10644	Histone H4 OS=Oreochromis niloticus OX=8128 PE=3 SV=1
115	2989		A0A669E0W2|A0A669E0W2_ORENI	335.53	75	75	66	1430000	1550000	35	35	166	170	Oxidation (M); Deamidation (NQ); Mutation	10353	Histone H4 OS=Oreochromis niloticus OX=8128 PE=3 SV=1
115	2994		A0A669EA67|A0A669EA67_ORENI	335.53	72	72	64	1430000	1550000	35	35	166	170	Oxidation (M); Deamidation (NQ); Mutation	10743	Histone H4 OS=Oreochromis niloticus OX=8128 PE=3 SV=1
115	2993		A0A669EK53|A0A669EK53_ORENI	335.53	73	73	64	1430000	1550000	35	35	166	170	Oxidation (M); Deamidation (NQ); Mutation	10710	Histone H4 OS=Oreochromis niloticus OX=8128 PE=3 SV=1
115	2992		A0A669F679|A0A669F679_ORENI	335.53	73	73	65	1430000	1550000	35	35	166	170	Oxidation (M); Deamidation (NQ); Mutation	10552	Histone H4 OS=Oreochromis niloticus OX=8128 PE=3 SV=1
115	2995		sp|P62796|H4_ORENI	335.53	67	67	59	1430000	1550000	35	35	166	170	Oxidation (M); Deamidation (NQ); Mutation	11367	Histone H4 OS=Oreochromis niloticus OX=8128 PE=3 SV=2
17	63		I3J8F4|I3J8F4_ORENI	483.22	72	67	72	1460000	1540000	90	89	401	422	Carbamidomethylation; Oxidation (M); Deamidation (NQ); Mutation	73655	Stress-70 protein mitochondrial OS=Oreochromis niloticus OX=8128 GN=hspa9 PE=3 SV=1
5	122		I3JBA9|I3JBA9_ORENI	583.06	63	59	61	1370000	1520000	291	291	625	652	Carbamidomethylation; Oxidation (M); Deamidation (NQ); Mutation	532828	Uncharacterized protein OS=Oreochromis niloticus OX=8128 GN=dync1h1 PE=3 SV=2
6	40		I3KN85|I3KN85_ORENI	570.86	74	72	72	1450000	1460000	192	170	602	611	Carbamidomethylation; Oxidation (M); Deamidation (NQ); Mutation	266430	Filamin A alpha (actin binding protein 280) OS=Oreochromis niloticus OX=8128 PE=3 SV=2
34	165		A0A669DJT9|A0A669DJT9_ORENI	430.09	73	67	70	1150000	1410000	90	51	284	315	Carbamidomethylation; Oxidation (M); Deamidation (NQ); Mutation	76532	Uncharacterized protein OS=Oreochromis niloticus OX=8128 GN=LOC100706043 PE=3 SV=1
40	334		I3J5M6|I3J5M6_ORENI	413.05	61	58	55	1250000	1330000	70	70	283	298	Carbamidomethylation; Oxidation (M); Deamidation (NQ); Mutation	77226	Protein disulfide-isomerase OS=Oreochromis niloticus OX=8128 GN=p4hb PE=3 SV=2
11	3		I3KWI4|I3KWI4_ORENI	481.21	77	77	74	1130000	1310000	83	28	486	537	Carbamidomethylation; Oxidation (M); Deamidation (NQ); Mutation	50512	Tubulin beta chain OS=Oreochromis niloticus OX=8128 PE=3 SV=2
7	68		A0A669EBV6|A0A669EBV6_ORENI	567.55	72	68	70	1020000	1310000	229	169	565	643	Carbamidomethylation; Oxidation (M); Deamidation (NQ); Mutation	228883	Uncharacterized protein OS=Oreochromis niloticus OX=8128 GN=MYH9 PE=3 SV=1
73	1294		A0A669CBN6|A0A669CBN6_ORENI	375.81	70	68	64	920000	1240000	44	33	206	223	Carbamidomethylation; Deamidation (NQ); Mutation	34037	Voltage-dependent anion-selective channel protein 2 OS=Oreochromis niloticus OX=8128 GN=vdac2 PE=3 SV=1
83	1076		I3KY60|I3KY60_ORENI	432.98	84	80	82	974000	1160000	43	43	192	212	Carbamidomethylation; Oxidation (M); Deamidation (NQ); Mutation	35078	Malate dehydrogenase OS=Oreochromis niloticus OX=8128 PE=3 SV=2
127	4061		I3K546|I3K546_ORENI	341.49	93	90	93	1270000	1100000	37	36	171	140	Carbamidomethylation; Oxidation (M); Deamidation (NQ); Mutation	12070	Thioredoxin OS=Oreochromis niloticus OX=8128 GN=LOC100690837 PE=3 SV=2
33	71		I3KX23|I3KX23_ORENI	472.08	77	76	75	1170000	1100000	67	67	333	304	Carbamidomethylation; Oxidation (M); Deamidation (NQ); Mutation	66209	Uncharacterized protein OS=Oreochromis niloticus OX=8128 GN=WDR1 PE=4 SV=1
130	2315		A0A669C4A3|A0A669C4A3_ORENI	304.85	88	82	88	1090000	1070000	29	29	162	147	Carbamidomethylation; Oxidation (M); Deamidation (NQ); Mutation	17069	Nucleoside diphosphate kinase OS=Oreochromis niloticus OX=8128 GN=LOC100696772 PE=3 SV=1
105	147		A0A669B9X7|A0A669B9X7_ORENI	380.69	67	58	67	1010000	1070000	47	47	172	181	Carbamidomethylation; Oxidation (M); Deamidation (NQ); Mutation	51479	Uncharacterized protein OS=Oreochromis niloticus OX=8128 PE=4 SV=1
60	131		A0A669DGC0|A0A669DGC0_ORENI	425.91	86	85	82	910000	1040000	68	68	222	242	Carbamidomethylation; Oxidation (M); Deamidation (NQ); Mutation	67586	Transketolase b OS=Oreochromis niloticus OX=8128 PE=4 SV=1
36	178		A0A669B6L1|A0A669B6L1_ORENI	457.95	70	66	70	512000	1040000	85	49	240	352	Carbamidomethylation; Oxidation (M); Deamidation (NQ); Mutation	75591	78 kDa glucose-regulated protein OS=Oreochromis niloticus OX=8128 GN=LOC100708428 PE=3 SV=1
71	946		I3KLU3|I3KLU3_ORENI	373.53	47	41	47	933000	1030000	65	29	208	225	Carbamidomethylation; Oxidation (M); Deamidation (NQ); Mutation	76527	Uncharacterized protein OS=Oreochromis niloticus OX=8128 PE=3 SV=2
128	731		A0A669D2R2|A0A669D2R2_ORENI	367.75	71	65	70	878000	949000	46	46	151	159	Carbamidomethylation; Deamidation (NQ); Mutation	40433	Annexin OS=Oreochromis niloticus OX=8128 GN=anxa1 PE=3 SV=1
67	3017		I3KRW9|I3KRW9_ORENI	405.58	78	74	78	959000	943000	57	51	219	220	Carbamidomethylation; Oxidation (M); Deamidation (NQ); Mutation	17534	Eukaryotic translation initiation factor 5A OS=Oreochromis niloticus OX=8128 GN=LOC100700156 PE=3 SV=2
97	2234		A0A669BW90|A0A669BW90_ORENI	368.93	81	81	81	771000	916000	36	36	180	187	Carbamidomethylation; Oxidation (M); Deamidation (NQ); Mutation	24001	DJ-1_PfpI domain-containing protein OS=Oreochromis niloticus OX=8128 GN=LOC100699742 PE=4 SV=1
42	666		I3K3E7|I3K3E7_ORENI	434.61	79	70	79	906000	906000	65	43	278	293	Carbamidomethylation; Oxidation (M); Deamidation (NQ); Mutation	43018	Creatine kinase OS=Oreochromis niloticus OX=8128 GN=ckb PE=3 SV=2
14	114		A0A669ET77|A0A669ET77_ORENI	468.11	70	60	69	853000	899000	93	27	414	437	Carbamidomethylation; Oxidation (M); Deamidation (NQ); Mutation	73835	Heat shock protein family A (Hsp70) member 8 OS=Oreochromis niloticus OX=8128 PE=3 SV=1
37	91		A0A669BCF4|A0A669BCF4_ORENI	531.02	74	68	73	526000	896000	102	94	239	351	Carbamidomethylation; Oxidation (M); Deamidation (NQ); Mutation	91560	HATPase_c domain-containing protein OS=Oreochromis niloticus OX=8128 GN=hsp90b1 PE=3 SV=1
137	2268		I3KQM9|I3KQM9_ORENI	363.62	85	80	85	526000	843000	32	31	135	162	Carbamidomethylation; Oxidation (M); Deamidation (NQ); Mutation	22085	Peroxiredoxin-1 OS=Oreochromis niloticus OX=8128 GN=LOC100703194 PE=2 SV=1
88	1541		A0A669DN91|A0A669DN91_ORENI	389.97	84	80	84	766000	832000	34	23	186	195	Carbamidomethylation; Oxidation (M); Deamidation (NQ); Mutation	28886	Phosphoglycerate mutase OS=Oreochromis niloticus OX=8128 GN=pgam1 PE=3 SV=1
27	89		A0A669BBE4|A0A669BBE4_ORENI	461.91	70	66	70	607000	759000	96	73	331	354	Carbamidomethylation; Oxidation (M); Deamidation (NQ); Mutation	86516	Heat shock protein 90 alpha (cytosolic) class A member 1 tandem duplicate 2 OS=Oreochromis niloticus OX=8128 PE=3 SV=1
169	1394		A0A669EX37|A0A669EX37_ORENI	357.3	56	54	54	621000	755000	30	22	125	137	Carbamidomethylation; Oxidation (M); Deamidation (NQ); Mutation	40010	Malate dehydrogenase OS=Oreochromis niloticus OX=8128 GN=LOC100711262 PE=3 SV=1
113	568		A0A669C215|A0A669C215_ORENI	381.18	77	70	77	582000	755000	44	44	156	185	Carbamidomethylation; Oxidation (M); Deamidation (NQ); Mutation	49445	Aspartate aminotransferase OS=Oreochromis niloticus OX=8128 GN=LOC100705311 PE=3 SV=1
64	78		A0A669EG24|A0A669EG24_ORENI	446.33	78	77	76	697000	753000	60	60	215	227	Carbamidomethylation; Oxidation (M); Deamidation (NQ); Mutation	56381	Protein disulfide-isomerase OS=Oreochromis niloticus OX=8128 GN=pdia3 PE=3 SV=1
21	52		A0A669F2J5|A0A669F2J5_ORENI	497.04	66	61	66	654000	731000	130	130	337	392	Carbamidomethylation; Oxidation (M); Deamidation (NQ); Mutation	187364	Uncharacterized protein OS=Oreochromis niloticus OX=8128 GN=eprs1 PE=3 SV=1
62	19		I3JRI8|I3JRI8_ORENI	446.33	87	83	87	621000	702000	79	63	222	234	Carbamidomethylation; Oxidation (M); Deamidation (NQ); Mutation	57642	IF rod domain-containing protein OS=Oreochromis niloticus OX=8128 GN=LOC100702817 PE=3 SV=2
117	578		A0A669CHM8|A0A669CHM8_ORENI	404.21	64	64	63	723000	700000	42	42	168	161	Carbamidomethylation; Oxidation (M); Deamidation (NQ); Mutation	43368	Ribos_L4_asso_C domain-containing protein OS=Oreochromis niloticus OX=8128 GN=rpl4 PE=3 SV=1
57	845		I3J3U8|I3J3U8_ORENI	376.71	82	78	81	564000	697000	61	30	216	259	Carbamidomethylation; Oxidation (M); Deamidation (NQ); Mutation	34404	ADP/ATP translocase OS=Oreochromis niloticus OX=8128 GN=LOC100712014 PE=3 SV=2
81	1738		I3IZL9|I3IZL9_ORENI	372.91	76	75	73	790000	690000	38	38	218	188	Carbamidomethylation; Oxidation (M); Deamidation (NQ); Mutation	32864	Syndecan binding protein (syntenin) 2 OS=Oreochromis niloticus OX=8128 PE=4 SV=2
243	1657		A0A669E4T6|A0A669E4T6_ORENI	361.44	80	80	80	499000	662000	39	39	99	106	Carbamidomethylation; Oxidation (M); Deamidation (NQ); Mutation	23257	TCTP domain-containing protein OS=Oreochromis niloticus OX=8128 PE=3 SV=1
50	10		A0A669CNW5|A0A669CNW5_ORENI	472.2	78	76	76	588000	647000	82	82	248	246	Carbamidomethylation; Oxidation (M); Deamidation (NQ); Mutation	90802	Transitional endoplasmic reticulum ATPase OS=Oreochromis niloticus OX=8128 GN=vcp PE=3 SV=1
191	1636		I3KTM3|I3KTM3_ORENI	371.85	74	74	74	639000	633000	34	34	126	115	Carbamidomethylation; Deamidation (NQ); Mutation	33761	60S acidic ribosomal protein P0 OS=Oreochromis niloticus OX=8128 GN=rplp0 PE=3 SV=1
8	1485		A0A669C2T9|A0A669C2T9_ORENI	418.33	48	46	48	446000	629000	79	16	583	545	Carbamidomethylation; Oxidation (M); Deamidation (NQ); Mutation	53748	Uncharacterized protein OS=Oreochromis niloticus OX=8128 GN=LOC100534412 PE=3 SV=1
293	29	2	TiLVS1+1.1	398.22	70	3	70	15200	625000	49	49	3	180	Carbamidomethylation; Oxidation (M); Deamidation (NQ); Mutation	57165	TiLVS1+1.1
216	2652		A0A669C4B5|A0A669C4B5_ORENI	333.4	59	59	59	520000	618000	24	24	109	110	Carbamidomethylation; Oxidation (M); Deamidation (NQ); Mutation	24376	Fatty acid binding protein 3 muscle and heart OS=Oreochromis niloticus OX=8128 PE=3 SV=1
129	1183		A0A669CWV1|A0A669CWV1_ORENI	396.16	71	71	70	575000	605000	42	40	161	149	Carbamidomethylation; Oxidation (M); Deamidation (NQ); Mutation	36336	Annexin OS=Oreochromis niloticus OX=8128 GN=LOC100703370 PE=3 SV=1
46	57		A0A669ED67|A0A669ED67_ORENI	477.36	71	66	70	559000	603000	95	95	240	262	Carbamidomethylation; Oxidation (M); Deamidation (NQ); Mutation	120331	Vinculin OS=Oreochromis niloticus OX=8128 PE=3 SV=1
56	130		A0A669EM35|A0A669EM35_ORENI	431.53	64	63	62	595000	594000	67	67	249	229	Carbamidomethylation; Oxidation (M); Deamidation (NQ); Mutation	103024	Staphylococcal nuclease domain-containing protein OS=Oreochromis niloticus OX=8128 PE=4 SV=1
148	561		A0A669DVG3|A0A669DVG3_ORENI	379.1	80	75	80	529000	592000	43	43	133	153	Carbamidomethylation; Oxidation (M); Deamidation (NQ); Mutation	39575	Transaldolase OS=Oreochromis niloticus OX=8128 GN=taldo1 PE=3 SV=1
9	102		A0A669E617|A0A669E617_ORENI	578.77	60	55	58	510000	582000	338	305	497	553	Carbamidomethylation; Oxidation (M); Deamidation (NQ); Mutation	629614	Plectin b OS=Oreochromis niloticus OX=8128 PE=4 SV=1
116	900		I3JWE5|I3JWE5_ORENI	384.02	77	77	77	735000	580000	34	30	187	147	Carbamidomethylation; Oxidation (M); Deamidation (NQ); Mutation	35098	Calponin OS=Oreochromis niloticus OX=8128 GN=LOC100695259 PE=3 SV=1
93	1235		A0A669BPV0|A0A669BPV0_ORENI	408.83	65	54	60	466000	571000	40	40	167	201	Carbamidomethylation; Oxidation (M); Deamidation (NQ); Mutation	47727	Uncharacterized protein OS=Oreochromis niloticus OX=8128 GN=LOC100694234 PE=3 SV=1
38	77		A0A669C3H2|A0A669C3H2_ORENI	453.65	65	62	64	594000	568000	75	74	310	279	Carbamidomethylation; Oxidation (M); Deamidation (NQ); Mutation	121835	Ubiquitin-like modifier activating enzyme 1 OS=Oreochromis niloticus OX=8128 PE=3 SV=1
270	53	3	TiLVS3+1.1	373.83	80	0	80		565000	40	40	0	190	Carbamidomethylation; Oxidation (M); Deamidation (NQ); Mutation	48185	TiLVS3+1.1
109	680		A0A669D8Y3|A0A669D8Y3_ORENI	389.05	51	43	51	530000	552000	40	40	181	164	Carbamidomethylation; Oxidation (M); Deamidation (NQ); Mutation	68894	Asparagine--tRNA ligase OS=Oreochromis niloticus OX=8128 GN=nars1 PE=4 SV=1
152	597		A0A669AZF5|A0A669AZF5_ORENI	404.35	57	54	48	616000	547000	49	49	143	137	Carbamidomethylation; Oxidation (M); Deamidation (NQ); Mutation	81983	Gelsolin OS=Oreochromis niloticus OX=8128 GN=gsn PE=4 SV=1
90	1238		A0A669F6Q6|A0A669F6Q6_ORENI	350.01	64	62	64	535000	547000	32	18	193	181	Carbamidomethylation; Oxidation (M); Deamidation (NQ); Mutation	30730	14_3_3 domain-containing protein OS=Oreochromis niloticus OX=8128 GN=LOC100704829 PE=3 SV=1
737	2352	4	TiLVS7+3.1	306.05	67	0	67		547000	30	30	0	97	Carbamidomethylation; Deamidation (NQ); Mutation	23621	TiLVS7+3.1
249	1710		A0A669DAF1|A0A669DAF1_ORENI	340.69	49	47	49	433000	524000	24	24	98	104	Carbamidomethylation; Oxidation (M); Deamidation (NQ); Mutation	31754	60S ribosomal protein L7a OS=Oreochromis niloticus OX=8128 GN=RPL7A PE=3 SV=1
119	30		I3JZS1|I3JZS1_ORENI	404.88	84	79	84	449000	523000	53	53	151	169	Carbamidomethylation; Oxidation (M); Deamidation (NQ); Mutation	47726	Uncharacterized protein OS=Oreochromis niloticus OX=8128 PE=4 SV=2
238	1911		A0A669CTB8|A0A669CTB8_ORENI	322.27	74	65	74	332000	522000	26	26	85	123	Carbamidomethylation; Oxidation (M); Deamidation (NQ); Mutation	23836	Peptidyl-prolyl cis-trans isomerase OS=Oreochromis niloticus OX=8128 GN=ppib PE=3 SV=1
208	1586		I3KWY1|I3KWY1_ORENI	332.54	50	50	50	636000	521000	26	18	115	111	Carbamidomethylation; Oxidation (M); Deamidation (NQ); Mutation	35340	RAB7a member RAS oncogene family OS=Oreochromis niloticus OX=8128 PE=4 SV=2
226	3118		A0A669DJX6|A0A669DJX6_ORENI	351.95	98	96	98	391000	514000	20	19	105	109	Oxidation (M); Deamidation (NQ); Mutation	11694	60S acidic ribosomal protein P2 OS=Oreochromis niloticus OX=8128 GN=LOC100691806 PE=3 SV=1
16	90		A0A669DRM3|A0A669DRM3_ORENI	528.62	65	61	64	458000	505000	122	46	376	456	Carbamidomethylation; Oxidation (M); Deamidation (NQ); Mutation	192592	Clathrin heavy chain OS=Oreochromis niloticus OX=8128 GN=cltc PE=3 SV=1
336	42	5	TiLVS2+2.2	417.84	74	0	74		504000	42	42	0	165	Carbamidomethylation; Deamidation (NQ); Mutation	51355	TiLVS2+2.2
92	501		A0A669BNF6|A0A669BNF6_ORENI	412.28	37	34	37	566000	503000	45	41	194	179	Carbamidomethylation; Oxidation (M); Deamidation (NQ); Mutation	105413	Uncharacterized protein OS=Oreochromis niloticus OX=8128 GN=LOC100707754 PE=3 SV=1
47	163		A0A669C6C7|A0A669C6C7_ORENI	456.98	65	61	65	524000	503000	75	75	246	256	Carbamidomethylation; Oxidation (M); Deamidation (NQ); Mutation	108446	Alanine--tRNA ligase OS=Oreochromis niloticus OX=8128 GN=aars1 PE=3 SV=1
12	107		A0A669DQE3|A0A669DQE3_ORENI	556.31	60	53	57	367000	501000	314	282	416	506	Carbamidomethylation; Oxidation (M); Deamidation (NQ); Mutation	570114	Uncharacterized protein OS=Oreochromis niloticus OX=8128 GN=LOC100693701 PE=4 SV=1
155	121		I3Y505|I3Y505_ORENI	433.3	75	71	75	404000	488000	54	54	124	153	Carbamidomethylation; Oxidation (M); Deamidation (NQ); Mutation	57816	T-complex protein 1 subunit beta OS=Oreochromis niloticus OX=8128 GN=cct2 PE=2 SV=1
211	1094		A0A669EHS9|A0A669EHS9_ORENI	334.41	61	56	61	529000	482000	26	26	116	108	Carbamidomethylation; Oxidation (M); Mutation	33547	DNA-(apurinic or apyrimidinic site) lyase OS=Oreochromis niloticus OX=8128 PE=3 SV=1
200	559		I3JUT9|I3JUT9_ORENI	378.03	78	76	77	543000	474000	40	40	124	111	Carbamidomethylation; Oxidation (M); Deamidation (NQ); Mutation	30026	40S ribosomal protein S3a OS=Oreochromis niloticus OX=8128 GN=rps3a PE=3 SV=1
194	562		I3JXD9|I3JXD9_ORENI	373.02	77	67	77	314000	474000	41	41	102	136	Carbamidomethylation; Oxidation (M); Deamidation (NQ); Mutation	45814	SERPIN domain-containing protein OS=Oreochromis niloticus OX=8128 GN=serpine2 PE=3 SV=2
72	172		A0A669E2W4|A0A669E2W4_ORENI	449.56	62	54	62	367000	473000	89	89	193	239	Carbamidomethylation; Oxidation (M); Deamidation (NQ); Mutation	183712	Extended synaptotagmin-like protein 1b OS=Oreochromis niloticus OX=8128 PE=3 SV=1
154	738		A0A669B9A7|A0A669B9A7_ORENI	387.56	57	57	56	388000	469000	37	34	134	145	Carbamidomethylation; Oxidation (M); Mutation	48605	Annexin OS=Oreochromis niloticus OX=8128 GN=LOC100700081 PE=3 SV=1
166	1092		A0A669BA36|A0A669BA36_ORENI	338.11	87	87	86	355000	457000	46	38	126	137	Carbamidomethylation; Oxidation (M); Deamidation (NQ); Mutation	25525	Uncharacterized protein OS=Oreochromis niloticus OX=8128 GN=LOC100689761 PE=4 SV=1
201	1248		I3J219|I3J219_ORENI	338.74	61	58	61	489000	454000	28	28	115	118	Carbamidomethylation; Oxidation (M); Deamidation (NQ); Mutation	30089	40S ribosomal protein S2 OS=Oreochromis niloticus OX=8128 GN=rps2 PE=3 SV=1
87	303		A0A669CBB5|A0A669CBB5_ORENI	444.41	49	48	47	443000	451000	66	61	184	198	Carbamidomethylation; Oxidation (M); Deamidation (NQ); Mutation	137660	Cullin-associated and neddylation-dissociated 1 OS=Oreochromis niloticus OX=8128 PE=3 SV=1
122	12		I3ITU6|I3ITU6_ORENI	420.42	79	74	78	386000	449000	47	47	153	164	Carbamidomethylation; Oxidation (M); Deamidation (NQ); Mutation	57611	T-complex protein 1 subunit delta OS=Oreochromis niloticus OX=8128 GN=cct4 PE=3 SV=1
135	856		A0A669E4A1|A0A669E4A1_ORENI	394.41	44	41	41	367000	444000	50	42	143	157	Carbamidomethylation; Oxidation (M); Deamidation (NQ); Mutation	68638	Uncharacterized protein OS=Oreochromis niloticus OX=8128 GN=canx PE=3 SV=1
291	88		A0A669B2Z0|A0A669B2Z0_ORENI	359.02	65	65	62	180000	436000	32	31	90	93	Carbamidomethylation; Oxidation (M); Deamidation (NQ); Mutation	57344	Uncharacterized protein OS=Oreochromis niloticus OX=8128 GN=LOC100707441 PE=3 SV=1
222	1664		A0A669C8W7|A0A669C8W7_ORENI	298.59	57	57	54	437000	435000	22	21	102	112	Carbamidomethylation; Deamidation (NQ); Mutation	28550	Uncharacterized protein OS=Oreochromis niloticus OX=8128 GN=rpl7 PE=3 SV=1
319	1853		A0A669B6R5|A0A669B6R5_ORENI	359.3	61	56	61	495000	431000	27	27	91	82	Carbamidomethylation; Oxidation (M); Deamidation (NQ); Mutation	34535	40S ribosomal protein SA OS=Oreochromis niloticus OX=8128 GN=LOC100707344 PE=3 SV=1
65	211		A0A669CFU0|A0A669CFU0_ORENI	472.22	60	55	59	484000	426000	86	86	214	227	Carbamidomethylation; Oxidation (M); Deamidation (NQ); Mutation	148544	Isoleucine--tRNA ligase OS=Oreochromis niloticus OX=8128 PE=3 SV=1
100	9		A0A669DZS6|A0A669DZS6_ORENI	420.27	80	78	80	439000	424000	46	38	169	194	Carbamidomethylation; Oxidation (M); Deamidation (NQ); Mutation	52156	Rab GDP dissociation inhibitor OS=Oreochromis niloticus OX=8128 GN=LOC100708443 PE=3 SV=1
45	321		I3JXF2|I3JXF2_ORENI	474.76	50	47	47	383000	424000	118	104	245	274	Carbamidomethylation; Oxidation (M); Deamidation (NQ); Mutation	192848	Eukaryotic translation initiation factor 4 gamma 1 OS=Oreochromis niloticus OX=8128 GN=EIF4G1 PE=3 SV=2
77	24		A0A669E8K2|A0A669E8K2_ORENI	419.38	78	77	76	401000	422000	46	34	205	213	Carbamidomethylation; Oxidation (M); Deamidation (NQ); Mutation	49294	Phosphopyruvate hydratase OS=Oreochromis niloticus OX=8128 GN=eno1 PE=3 SV=1
179	1191		A0A669AZJ6|A0A669AZJ6_ORENI	364.55	89	84	89	370000	410000	32	27	120	134	Carbamidomethylation; Oxidation (M); Deamidation (NQ); Mutation	26668	Triosephosphate isomerase OS=Oreochromis niloticus OX=8128 GN=tpi PE=3 SV=1
133	21		I3K6A8|I3K6A8_ORENI	410.13	77	73	77	355000	409000	44	44	154	152	Carbamidomethylation; Oxidation (M); Deamidation (NQ); Mutation	60397	T-complex protein 1 subunit alpha OS=Oreochromis niloticus OX=8128 GN=tcp1 PE=3 SV=1
111	128		A0A669BZD0|A0A669BZD0_ORENI	458.65	69	59	69	404000	402000	61	61	171	174	Carbamidomethylation; Oxidation (M); Deamidation (NQ); Mutation	122947	TOG domain-containing protein OS=Oreochromis niloticus OX=8128 GN=ipo5 PE=4 SV=1
171	80		A0A669D0B4|A0A669D0B4_ORENI	400.46	71	68	67	366000	401000	42	42	124	136	Carbamidomethylation; Oxidation (M); Deamidation (NQ); Mutation	57066	D-3-phosphoglycerate dehydrogenase OS=Oreochromis niloticus OX=8128 GN=phgdh PE=3 SV=1
107	584		A0A669EXP8|A0A669EXP8_ORENI	404.66	51	48	51	382000	399000	50	43	174	177	Carbamidomethylation; Oxidation (M); Deamidation (NQ); Mutation	54160	Ribosomal protein L3 OS=Oreochromis niloticus OX=8128 PE=3 SV=1
206	1973		I3JFC6|I3JFC6_ORENI	329.64	39	31	39	318000	394000	25	25	102	125	Carbamidomethylation; Oxidation (M); Deamidation (NQ); Mutation	56347	Amino acid transporter OS=Oreochromis niloticus OX=8128 GN=slc1a5 PE=3 SV=1
164	34		I3KTF3|I3KTF3_ORENI	396.26	85	79	85	369000	392000	50	48	129	137	Oxidation (M); Deamidation (NQ); Mutation	45314	IF rod domain-containing protein OS=Oreochromis niloticus OX=8128 GN=LOC100696071 PE=3 SV=1
108	38		I3JXE6|I3JXE6_ORENI	430.99	75	69	71	361000	389000	65	65	182	166	Carbamidomethylation; Oxidation (M); Deamidation (NQ); Mutation	100762	26S proteasome non-ATPase regulatory subunit 2 OS=Oreochromis niloticus OX=8128 GN=psmd2 PE=3 SV=1
162	151		A0A669DJP6|A0A669DJP6_ORENI	403.33	66	66	65	271000	382000	43	43	117	151	Oxidation (M); Deamidation (NQ)	67768	Dolichyl-diphosphooligosaccharide--protein glycosyltransferase subunit 1 OS=Oreochromis niloticus OX=8128 GN=rpn1 PE=3 SV=1
1010	4235		A0A669DYF4|A0A669DYF4_ORENI	222.07	38	36	36	524000	378000	12	12	37	37	Carbamidomethylation; Deamidation (NQ); Mutation	26747	Tetraspanin OS=Oreochromis niloticus OX=8128 GN=LOC100702095 PE=3 SV=1
205	213		I3JB44|I3JB44_ORENI	379.72	68	64	68	338000	374000	48	48	111	116	Carbamidomethylation; Oxidation (M); Deamidation (NQ); Mutation	60930	T-complex protein 1 subunit theta OS=Oreochromis niloticus OX=8128 GN=cct8 PE=3 SV=2
264	188		A0A669EB03|A0A669EB03_ORENI	371.37	66	64	65	217000	372000	38	38	93	101	Carbamidomethylation; Oxidation (M); Deamidation (NQ); Mutation	55154	Glutathione-disulfide reductase OS=Oreochromis niloticus OX=8128 GN=gsr PE=3 SV=1
2797	1894		I3K2Q9|I3K2Q9_ORENI	231.67	20	20	16	8190	372000	11	11	13	8	Carbamidomethylation; Mutation	74973	Uncharacterized protein OS=Oreochromis niloticus OX=8128 GN=LOC100709980 PE=4 SV=2
416	1880		A0A669CMF1|A0A669CMF1_ORENI	302.46	47	45	47	242000	369000	23	23	59	82	Carbamidomethylation; Oxidation (M); Deamidation (NQ); Mutation	40645	Phosphate carrier protein mitochondrial OS=Oreochromis niloticus OX=8128 GN=slc25a3 PE=3 SV=1
397	1323		I3IX27|I3IX27_ORENI	312.65	76	67	76	267000	367000	26	26	65	82	Carbamidomethylation; Oxidation (M); Deamidation (NQ); Mutation	29832	Prohibitin OS=Oreochromis niloticus OX=8128 GN=phb PE=3 SV=2
197	119		A0A669EHC3|A0A669EHC3_ORENI	436.08	66	65	64	339000	365000	40	40	121	116	Carbamidomethylation; Oxidation (M); Deamidation (NQ); Mutation	59961	T-complex protein 1 subunit gamma OS=Oreochromis niloticus OX=8128 GN=cct3 PE=3 SV=1
234	984		A0A669F3W5|A0A669F3W5_ORENI	347.72	62	58	62	413000	361000	35	35	102	108	Carbamidomethylation; Oxidation (M); Deamidation (NQ); Mutation	33566	S4 domain-containing protein OS=Oreochromis niloticus OX=8128 GN=rps4x PE=3 SV=1
296	2252		A0A669EAC5|A0A669EAC5_ORENI	311.33	50	48	50	416000	357000	17	17	95	88	Carbamidomethylation; Deamidation (NQ); Mutation	29349	40S ribosomal protein S8 OS=Oreochromis niloticus OX=8128 GN=rps8 PE=3 SV=1
61	13		A0A669BYJ0|A0A669BYJ0_ORENI	430.01	79	78	79	364000	357000	45	25	244	219	Carbamidomethylation; Oxidation (M); Deamidation (NQ); Mutation	58137	Vacuolar proton pump subunit B OS=Oreochromis niloticus OX=8128 PE=3 SV=1
161	1643		A0A669EA08|A0A669EA08_ORENI	359.35	93	85	93	341000	357000	34	34	133	135	Carbamidomethylation; Oxidation (M); Deamidation (NQ); Mutation	24266	Peroxiredoxin-6 OS=Oreochromis niloticus OX=8128 GN=LOC100703953 PE=3 SV=1
174	269		A0A669B2N7|A0A669B2N7_ORENI	397.87	55	52	55	302000	355000	38	37	129	128	Carbamidomethylation; Oxidation (M); Deamidation (NQ); Mutation	80628	Acyl-CoA synthetase long chain family member 4a OS=Oreochromis niloticus OX=8128 PE=4 SV=1
2586	3901		A0A669BZI6|A0A669BZI6_ORENI	152.08	58	58	58	4100	354000	5	5	10	15	Carbamidomethylation; Deamidation (NQ)	16280	Uncharacterized protein OS=Oreochromis niloticus OX=8128 GN=mrps17 PE=3 SV=1
1374	4136		I3J175|I3J175_ORENI	228.11	85	65	85	302000	348000	11	11	27	29	Carbamidomethylation; Deamidation (NQ); Mutation	14911	Galectin OS=Oreochromis niloticus OX=8128 GN=LOC100709730 PE=4 SV=2
2915	2829		I3KRE2|I3KRE2_ORENI	162.26	20	16	20	348000	345000	7	7	9	11	Carbamidomethylation	48392	Arf-GAP domain-containing protein OS=Oreochromis niloticus OX=8128 GN=SMAP1 PE=4 SV=2
240	986		I3JC51|I3JC51_ORENI	358.18	68	56	68	347000	343000	30	30	104	103	Carbamidomethylation; Oxidation (M); Deamidation (NQ); Mutation	51067	Dipeptidyl peptidase 1 OS=Oreochromis niloticus OX=8128 PE=3 SV=2
91	41		A0A669EYP9|A0A669EYP9_ORENI	435.52	78	72	76	322000	338000	76	69	178	195	Carbamidomethylation; Oxidation (M); Deamidation (NQ); Mutation	98569	Uncharacterized protein OS=Oreochromis niloticus OX=8128 GN=hspa4 PE=3 SV=1
527	3422		A0A669DH95|A0A669DH95_ORENI	304.12	53	49	53	325000	336000	14	14	64	57	Carbamidomethylation; Oxidation (M); Deamidation (NQ); Mutation	17801	60S ribosomal protein L23 OS=Oreochromis niloticus OX=8128 PE=3 SV=1
351	1526		A0A669BQH0|A0A669BQH0_ORENI	366.74	23	20	21	316000	335000	25	25	79	82	Oxidation (M); Deamidation (NQ); Mutation	108117	Reticulon OS=Oreochromis niloticus OX=8128 GN=RTN4 PE=4 SV=1
181	806		A0A669F415|A0A669F415_ORENI	367.58	69	66	69	348000	333000	30	30	119	133	Carbamidomethylation; Oxidation (M); Deamidation (NQ); Mutation	43384	Acyl-CoA dehydrogenase family member 8 OS=Oreochromis niloticus OX=8128 PE=3 SV=1
255	1857		A0A669B7I7|A0A669B7I7_ORENI	332.4	70	70	60	299000	332000	23	23	94	105	Carbamidomethylation; Oxidation (M); Deamidation (NQ); Mutation	29399	GTP-binding nuclear protein Ran OS=Oreochromis niloticus OX=8128 GN=ran PE=3 SV=1
277	1640		I3K590|I3K590_ORENI	324.8	81	77	81	257000	331000	23	23	92	96	Carbamidomethylation; Oxidation (M); Deamidation (NQ); Mutation	22776	ATP synthase subunit O mitochondrial OS=Oreochromis niloticus OX=8128 GN=atp5po PE=3 SV=1
141	6		A0A669EL89|A0A669EL89_ORENI	402.06	77	76	75	241000	331000	43	36	140	157	Carbamidomethylation; Deamidation (NQ); Mutation	49850	Calreticulin OS=Oreochromis niloticus OX=8128 PE=3 SV=1
728	785		A0A669CLM6|A0A669CLM6_ORENI	314.45	54	51	50	488000	325000	26	19	46	51		48140	RNA helicase OS=Oreochromis niloticus OX=8128 GN=eif4a3 PE=3 SV=1
176	45		I3KAK5|I3KAK5_ORENI	381.46	80	73	77	304000	316000	41	41	130	125	Carbamidomethylation; Oxidation (M); Deamidation (NQ); Mutation	55715	CYTOSOL_AP domain-containing protein OS=Oreochromis niloticus OX=8128 GN=LOC100693807 PE=3 SV=2
143	31		A0A669AYJ1|A0A669AYJ1_ORENI	406.58	82	77	80	295000	315000	52	52	131	161	Carbamidomethylation; Oxidation (M); Deamidation (NQ); Mutation	59623	T-complex protein 1 subunit epsilon OS=Oreochromis niloticus OX=8128 GN=cct5 PE=3 SV=1
599	4178		I3J2W4|I3J2W4_ORENI	295.71	38	35	37	236000	313000	24	24	50	61	Carbamidomethylation; Oxidation (M); Deamidation (NQ); Mutation	45466	Lysosomal-associated membrane protein 2 OS=Oreochromis niloticus OX=8128 PE=3 SV=2
227	2651		I3KM89|I3KM89_ORENI	348.92	68	68	68	356000	312000	26	17	109	104	Carbamidomethylation; Oxidation (M); Deamidation (NQ); Mutation	24839	Elongation factor 1-beta OS=Oreochromis niloticus OX=8128 GN=eef1b2 PE=3 SV=2
183	397		I3J6X7|I3J6X7_ORENI	416.39	47	44	45	186000	310000	50	46	119	131	Carbamidomethylation; Oxidation (M); Deamidation (NQ); Mutation	113263	Proton-translocating NAD(P)(+) transhydrogenase OS=Oreochromis niloticus OX=8128 GN=LOC100706113 PE=3 SV=1
112	137		I3KDA2|I3KDA2_ORENI	454.81	62	59	60	297000	308000	77	77	171	171	Carbamidomethylation; Oxidation (M); Deamidation (NQ); Mutation	137804	Coatomer subunit alpha OS=Oreochromis niloticus OX=8128 GN=copa PE=4 SV=1
150	228		A0A669EJ52|A0A669EJ52_ORENI	405.24	59	58	57	322000	304000	54	54	149	136	Carbamidomethylation; Oxidation (M); Deamidation (NQ); Mutation	106225	Aminopeptidase OS=Oreochromis niloticus OX=8128 PE=3 SV=1
224	231		I3JFS5|I3JFS5_ORENI	397.64	55	52	55	276000	303000	40	40	107	107	Carbamidomethylation; Oxidation (M); Mutation	75206	Protein phosphatase 2 regulatory subunit A beta a OS=Oreochromis niloticus OX=8128 PE=4 SV=2
377	1016		A0A669CGB3|A0A669CGB3_ORENI	333.55	43	43	36	218000	300000	27	23	90	64	Oxidation (M); Deamidation (NQ); Mutation	52562	Uncharacterized protein OS=Oreochromis niloticus OX=8128 GN=LOC100690677 PE=3 SV=1
186	1128		I3KKE0|I3KKE0_ORENI	368.54	61	61	54	284000	299000	32	32	121	128	Carbamidomethylation; Oxidation (M); Deamidation (NQ); Mutation	49164	Uncharacterized protein OS=Oreochromis niloticus OX=8128 GN=sccpdh PE=4 SV=2
146	215		A0A669EJ65|A0A669EJ65_ORENI	432.84	51	46	51	240000	298000	57	57	138	148	Carbamidomethylation; Oxidation (M); Deamidation (NQ); Mutation	112266	Lon protease homolog mitochondrial OS=Oreochromis niloticus OX=8128 GN=LONP1 PE=3 SV=1
123	158		A0A669B577|A0A669B577_ORENI	415.95	62	59	62	254000	296000	59	59	163	153	Carbamidomethylation; Oxidation (M); Deamidation (NQ); Mutation	106803	26S proteasome non-ATPase regulatory subunit 1 OS=Oreochromis niloticus OX=8128 GN=psmd1 PE=3 SV=1
314	1587		I3KAE2|I3KAE2_ORENI	315.81	39	39	39	347000	293000	19	19	92	82	Deamidation (NQ)	37082	60S ribosomal protein L6 OS=Oreochromis niloticus OX=8128 PE=3 SV=2
322	3398		A0A669DVI7|A0A669DVI7_ORENI	334.16	86	81	81	332000	291000	30	29	88	82	Carbamidomethylation; Oxidation (M); Deamidation (NQ); Mutation	15174	Profilin OS=Oreochromis niloticus OX=8128 GN=pfn2 PE=3 SV=1
225	283		A0A669CQH1|A0A669CQH1_ORENI	366.19	55	47	54	204000	290000	34	34	95	119	Carbamidomethylation; Oxidation (M); Deamidation (NQ)	83182	Terpene cyclase/mutase family member OS=Oreochromis niloticus OX=8128 GN=LOC100690152 PE=3 SV=1
126	1065		A0A669C4V7|A0A669C4V7_ORENI	372.21	82	77	82	295000	287000	34	22	155	157	Carbamidomethylation; Oxidation (M); Deamidation (NQ); Mutation	27587	14_3_3 domain-containing protein OS=Oreochromis niloticus OX=8128 GN=LOC100703537 PE=3 SV=1
308	779		A0A669B1U3|A0A669B1U3_ORENI	328.37	77	66	75	194000	287000	26	21	76	100	Oxidation (M); Deamidation (NQ); Mutation	33725	Prohibitin OS=Oreochromis niloticus OX=8128 GN=PHB2 PE=3 SV=1
160	268		A0A669C9N6|A0A669C9N6_ORENI	407.77	60	53	58	274000	285000	61	61	133	136	Carbamidomethylation; Deamidation (NQ); Mutation	92644	Glycine--tRNA ligase OS=Oreochromis niloticus OX=8128 PE=3 SV=1
210	2366		A0A669ERD3|A0A669ERD3_ORENI	412.92	51	51	51	231000	281000	29	22	111	114	Carbamidomethylation; Oxidation (M); Deamidation (NQ); Mutation	47145	Uncharacterized protein OS=Oreochromis niloticus OX=8128 GN=nap1l1 PE=3 SV=1
317	2405		A0A669CNB3|A0A669CNB3_ORENI	331.4	43	43	43	298000	280000	21	20	82	92	Carbamidomethylation; Oxidation (M); Deamidation (NQ)	29493	60S ribosomal protein L17 OS=Oreochromis niloticus OX=8128 PE=3 SV=1
163	161		A0A669CSZ0|A0A669CSZ0_ORENI	412.11	63	59	62	298000	279000	56	48	134	133	Carbamidomethylation; Oxidation (M); Deamidation (NQ); Mutation	89134	Threonine--tRNA ligase OS=Oreochromis niloticus OX=8128 PE=3 SV=1
306	1624		A0A669CJP1|A0A669CJP1_ORENI	292.4	71	71	71	273000	279000	36	32	83	93	Carbamidomethylation; Oxidation (M); Deamidation (NQ); Mutation	27433	Glutathione S-transferase omega OS=Oreochromis niloticus OX=8128 GN=GSTO1 PE=3 SV=1
175	1210		I3JIH8|I3JIH8_ORENI	365.64	82	82	82	295000	278000	33	25	130	126	Carbamidomethylation; Oxidation (M); Deamidation (NQ); Mutation	27885	14_3_3 domain-containing protein OS=Oreochromis niloticus OX=8128 GN=LOC100691663 PE=3 SV=1
261	1515		A0A669BJN2|A0A669BJN2_ORENI	341.39	46	40	46	268000	277000	25	25	97	97	Carbamidomethylation; Oxidation (M); Deamidation (NQ); Mutation	31875	Ribosomal_L16 domain-containing protein OS=Oreochromis niloticus OX=8128 PE=4 SV=1
285	1442		A0A669ERP8|A0A669ERP8_ORENI	345	63	52	63	281000	272000	32	30	96	89	Carbamidomethylation; Oxidation (M); Deamidation (NQ); Mutation	38265	L-lactate dehydrogenase OS=Oreochromis niloticus OX=8128 PE=3 SV=1
705	2526		A0A669CAN7|A0A669CAN7_ORENI	253.97	40	37	40	305000	271000	17	17	45	54	Carbamidomethylation; Oxidation (M); Mutation	25381	Ribosomal protein S5 OS=Oreochromis niloticus OX=8128 PE=3 SV=1
131	126		A0A669CM66|A0A669CM66_ORENI	397.43	68	68	68	220000	270000	45	26	140	168	Carbamidomethylation; Oxidation (M); Deamidation (NQ); Mutation	51447	Isocitrate dehydrogenase [NADP] OS=Oreochromis niloticus OX=8128 GN=LOC100707874 PE=3 SV=1
70	199		A0A669DA03|A0A669DA03_ORENI	450.4	59	56	56	205000	270000	68	36	216	221	Carbamidomethylation; Oxidation (M); Deamidation (NQ); Mutation	126144	ATP-citrate synthase OS=Oreochromis niloticus OX=8128 GN=LOC100706997 PE=3 SV=1
118	97		A0A669EMX3|A0A669EMX3_ORENI	407.75	64	62	64	208000	269000	41	22	152	169	Carbamidomethylation; Oxidation (M); Deamidation (NQ); Mutation	59623	Glutamate dehydrogenase (NAD(P)(+)) OS=Oreochromis niloticus OX=8128 GN=LOC100707972 PE=3 SV=1
231	2512		I3IW09|I3IW09_ORENI	306.77	85	67	80	264000	267000	21	15	111	99	Carbamidomethylation; Oxidation (M); Deamidation (NQ); Mutation	17575	Peptidyl-prolyl cis-trans isomerase OS=Oreochromis niloticus OX=8128 GN=LOC100699155 PE=3 SV=1
263	977		A0A669EU71|A0A669EU71_ORENI	362.26	66	59	66	182000	267000	30	30	83	111	Carbamidomethylation; Oxidation (M); Deamidation (NQ); Mutation	54763	Ubiquinol-cytochrome c reductase core protein 1 OS=Oreochromis niloticus OX=8128 PE=4 SV=1
460	1632		A0A669C1N2|A0A669C1N2_ORENI	277.86	68	59	68	281000	266000	20	20	61	71	Carbamidomethylation; Deamidation (NQ)	18469	Uncharacterized protein OS=Oreochromis niloticus OX=8128 GN=rps16 PE=3 SV=1
809	2874		sp|P69091|RL18_ORENI	254.18	46	46	46	263000	263000	12	12	46	43	Oxidation (M); Mutation	21531	60S ribosomal protein L18 OS=Oreochromis niloticus OX=8128 GN=rpl18 PE=2 SV=2
1711	5850	6	TiLVS9+1.1	195.59	37	0	37		262000	5	5	0	44	Carbamidomethylation; Mutation	15009	TiLVS9+1.1
178	125		A0A669C842|A0A669C842_ORENI	401.57	69	62	69	219000	258000	49	47	114	140	Carbamidomethylation; Oxidation (M); Deamidation (NQ); Mutation	70355	Uncharacterized protein OS=Oreochromis niloticus OX=8128 GN=papss1 PE=3 SV=1
228	1730		A0A669B5T5|A0A669B5T5_ORENI	347.04	54	54	54	201000	257000	18	16	99	113	Deamidation (NQ); Mutation	34405	Voltage-dependent anion-selective channel protein 1 OS=Oreochromis niloticus OX=8128 GN=vdac1 PE=3 SV=1
136	76		A0A669EZA7|A0A669EZA7_ORENI	403.62	73	67	70	277000	256000	57	54	149	150	Carbamidomethylation; Oxidation (M); Deamidation (NQ); Mutation	74309	Solute carrier family 27 member 4 OS=Oreochromis niloticus OX=8128 PE=3 SV=1
187	55		A0A669E4C0|A0A669E4C0_ORENI	379.23	71	70	68	225000	256000	47	47	112	131	Carbamidomethylation; Oxidation (M); Deamidation (NQ); Mutation	60994	Serine--tRNA ligase OS=Oreochromis niloticus OX=8128 GN=sars1 PE=3 SV=1
253	237		A0A669ES21|A0A669ES21_ORENI	398.94	56	53	53	224000	256000	39	39	93	106	Carbamidomethylation; Oxidation (M); Deamidation (NQ); Mutation	67464	T-complex protein 1 subunit eta OS=Oreochromis niloticus OX=8128 GN=cct7 PE=3 SV=1
63	179		I3J0M0|I3J0M0_ORENI	487.94	57	51	54	224000	256000	118	105	210	230	Carbamidomethylation; Oxidation (M); Deamidation (NQ); Mutation	271456	Acetyl-CoA carboxylase OS=Oreochromis niloticus OX=8128 GN=LOC100702823 PE=4 SV=2
142	168		I3KLN2|I3KLN2_ORENI	402.51	65	63	64	221000	256000	53	53	142	154	Carbamidomethylation; Oxidation (M); Deamidation (NQ); Mutation	83670	MICOS complex subunit MIC60 OS=Oreochromis niloticus OX=8128 GN=immt PE=3 SV=2
509	2017		I3K9H1|I3K9H1_ORENI	301.46	63	56	63	228000	255000	17	17	60	63	Oxidation (M)	18675	60S ribosomal protein L21 OS=Oreochromis niloticus OX=8128 GN=rpl21 PE=3 SV=1
272	210		A0A669AZI5|A0A669AZI5_ORENI	366.94	62	53	62	153000	255000	35	33	87	102	Carbamidomethylation; Oxidation (M); Deamidation (NQ); Mutation	70285	Uncharacterized protein OS=Oreochromis niloticus OX=8128 GN=LOC100695448 PE=3 SV=1
235	672		A0A669AZK5|A0A669AZK5_ORENI	338.92	64	62	64	208000	253000	31	31	104	105	Carbamidomethylation; Oxidation (M); Deamidation (NQ); Mutation	48767	Uncharacterized protein OS=Oreochromis niloticus OX=8128 GN=txndc5 PE=3 SV=1
29	43		A0A669CEK4|A0A669CEK4_ORENI	516.56	67	61	65	184000	253000	174	88	313	364	Carbamidomethylation; Oxidation (M); Deamidation (NQ); Mutation	233898	Uncharacterized protein OS=Oreochromis niloticus OX=8128 GN=MYH10 PE=3 SV=1
172	60		A0A669DWQ4|A0A669DWQ4_ORENI	385.43	69	69	67	253000	252000	41	41	141	118	Carbamidomethylation; Oxidation (M); Deamidation (NQ); Mutation	62005	Aspartate--tRNA ligase cytoplasmic OS=Oreochromis niloticus OX=8128 GN=dars1 PE=3 SV=1
221	2666		I3KGY0|I3KGY0_ORENI	303.65	52	52	43	352000	251000	14	14	118	97	Oxidation (M); Deamidation (NQ); Mutation	29228	Uncharacterized protein OS=Oreochromis niloticus OX=8128 GN=COMTD1 PE=3 SV=1
203	247		I3IXM1|I3IXM1_ORENI	397.69	69	67	69	311000	250000	44	44	117	113	Carbamidomethylation; Oxidation (M); Deamidation (NQ); Mutation	72559	2' 3'-cyclic-nucleotide 3'-phosphodiesterase OS=Oreochromis niloticus OX=8128 GN=CNP PE=3 SV=2
409	1980		A0A669BIB0|A0A669BIB0_ORENI	303.16	71	67	71	230000	250000	17	17	67	76	Carbamidomethylation; Deamidation (NQ); Mutation	25333	Uncharacterized protein OS=Oreochromis niloticus OX=8128 GN=rab2a PE=4 SV=1
359	1157		A0A669E7L0|A0A669E7L0_ORENI	349.01	68	56	68	188000	247000	31	31	72	87	Carbamidomethylation; Deamidation (NQ); Mutation	38440	3Beta_HSD domain-containing protein OS=Oreochromis niloticus OX=8128 GN=nsdhl PE=3 SV=1
1862	3873	7	TiLVS8+3.1	235.07	27	0	27		247000	11	11	0	40	Oxidation (M); Deamidation (NQ); Mutation	21723	TiLVS8+3.1
89	129		I3IX21|I3IX21_ORENI	458.45	66	60	65	186000	245000	87	87	176	198	Carbamidomethylation; Oxidation (M); Deamidation (NQ); Mutation	163752	Leucine rich pentatricopeptide repeat containing OS=Oreochromis niloticus OX=8128 GN=LRPPRC PE=4 SV=2
254	185		I3K4V5|I3K4V5_ORENI	383.12	60	57	60	213000	244000	43	37	103	96	Carbamidomethylation; Oxidation (M); Deamidation (NQ); Mutation	82870	PX domain-containing protein OS=Oreochromis niloticus OX=8128 GN=LOC100692540 PE=3 SV=2
151	20		I3K0F6|I3K0F6_ORENI	422.61	73	66	73	243000	243000	54	54	136	148	Carbamidomethylation; Oxidation (M); Deamidation (NQ); Mutation	104046	Coatomer subunit gamma OS=Oreochromis niloticus OX=8128 GN=copg2 PE=3 SV=1
305	201		A0A669EN66|A0A669EN66_ORENI	368.06	59	58	58	215000	242000	30	30	84	92	Carbamidomethylation; Oxidation (M); Deamidation (NQ); Mutation	65747	Uncharacterized protein OS=Oreochromis niloticus OX=8128 GN=cct6a PE=3 SV=1
282	2145		A0A669D4S2|A0A669D4S2_ORENI	325.35	64	62	60	259000	240000	21	21	96	89	Oxidation (M); Deamidation (NQ); Mutation	23685	40S ribosomal protein S7 OS=Oreochromis niloticus OX=8128 PE=3 SV=1
420	1093		A0A669BN46|A0A669BN46_ORENI	355.64	59	55	59	153000	240000	23	23	60	80	Carbamidomethylation; Oxidation (M); Deamidation (NQ)	42618	Isocitrate dehydrogenase [NAD] subunit mitochondrial OS=Oreochromis niloticus OX=8128 GN=idh3b PE=3 SV=1
407	1614		A0A669F8E0|A0A669F8E0_ORENI	321.84	56	55	55	276000	237000	26	26	72	72	Carbamidomethylation; Oxidation (M); Mutation	28693	40S ribosomal protein S6 OS=Oreochromis niloticus OX=8128 PE=3 SV=1
139	160		I3JVW0|I3JVW0_ORENI	413.12	57	52	52	269000	237000	83	83	146	151	Carbamidomethylation; Oxidation (M); Deamidation (NQ); Mutation	147398	Eukaryotic translation initiation factor 3 subunit A OS=Oreochromis niloticus OX=8128 GN=eif3a PE=3 SV=2
273	61		A0A669EVY6|A0A669EVY6_ORENI	398.14	68	68	65	200000	236000	27	27	89	100	Carbamidomethylation; Oxidation (M); Deamidation (NQ); Mutation	46382	S-adenosylmethionine synthase OS=Oreochromis niloticus OX=8128 GN=LOC100699062 PE=3 SV=1
212	149		A0A669DUM8|A0A669DUM8_ORENI	405.8	69	64	69	227000	234000	66	64	105	118	Carbamidomethylation; Deamidation (NQ); Mutation	69447	Uncharacterized protein OS=Oreochromis niloticus OX=8128 GN=lmnb2 PE=3 SV=1
260	36		I3KK69|I3KK69_ORENI	363.46	67	67	67	212000	234000	31	31	96	99	Carbamidomethylation; Oxidation (M); Deamidation (NQ); Mutation	47930	AAA domain-containing protein OS=Oreochromis niloticus OX=8128 GN=psmc3 PE=3 SV=2
239	2355		I3JDA8|I3JDA8_ORENI	326.8	89	83	89	233000	230000	20	16	110	97	Carbamidomethylation; Oxidation (M); Deamidation (NQ); Mutation	17119	Cofilin 1 OS=Oreochromis niloticus OX=8128 PE=3 SV=2
603	3423		A0A669B3U5|A0A669B3U5_ORENI	299.48	62	62	62	203000	230000	15	15	52	59	Carbamidomethylation; Oxidation (M); Deamidation (NQ)	15089	Peptidylprolyl isomerase OS=Oreochromis niloticus OX=8128 GN=fkbp2 PE=4 SV=1
380	2683		A0A669ESU4|A0A669ESU4_ORENI	329.96	88	86	76	176000	230000	24	24	78	76	Carbamidomethylation; Oxidation (M); Deamidation (NQ); Mutation	23350	Uncharacterized protein OS=Oreochromis niloticus OX=8128 GN=LOC100699327 PE=3 SV=1
173	157		A0A669F1C1|A0A669F1C1_ORENI	384.88	63	62	59	262000	229000	48	48	137	122	Carbamidomethylation; Oxidation (M); Deamidation (NQ); Mutation	84294	Dipeptidyl peptidase 3 OS=Oreochromis niloticus OX=8128 GN=dpp3 PE=3 SV=1
463	1875		I3KT68|I3KT68_ORENI	313.28	69	69	66	244000	228000	17	17	65	66	Carbamidomethylation; Oxidation (M); Deamidation (NQ)	26448	Proteasome subunit alpha type OS=Oreochromis niloticus OX=8128 GN=psma5 PE=3 SV=1
218	296		A0A669AX69|A0A669AX69_ORENI	386.76	61	59	59	117000	228000	50	50	97	121	Carbamidomethylation; Oxidation (M); Deamidation (NQ); Mutation	103820	Uncharacterized protein OS=Oreochromis niloticus OX=8128 GN=aass PE=3 SV=1
700	2661		A0A669E6V5|A0A669E6V5_ORENI	269.9	54	54	54	252000	224000	16	16	53	47	Mutation	17180	40S ribosomal protein S13 OS=Oreochromis niloticus OX=8128 GN=rps13 PE=3 SV=1
528	1164		I3KHC9|I3KHC9_ORENI	337.42	39	31	36	153000	223000	29	29	54	66	Carbamidomethylation; Oxidation (M); Deamidation (NQ); Mutation	65728	Peptidylprolyl isomerase OS=Oreochromis niloticus OX=8128 GN=LOC100707793 PE=4 SV=2
267	901		I3JPS3|I3JPS3_ORENI	351.36	77	73	70	200000	222000	30	24	96	96	Carbamidomethylation; Oxidation (M); Deamidation (NQ); Mutation	38217	L-lactate dehydrogenase OS=Oreochromis niloticus OX=8128 PE=3 SV=2
868	7868		A0A669BWP4|A0A669BWP4_ORENI	208.19	31	31	31	365000	221000	8	8	54	30	Carbamidomethylation; Oxidation (M); Mutation	26032	Uncharacterized protein OS=Oreochromis niloticus OX=8128 GN=LOC100693203 PE=4 SV=1
367	2293		I3KBR8|I3KBR8_ORENI	264	71	71	71	232000	220000	18	18	75	81	Deamidation (NQ); Mutation	19156	Ribosomal protein S10 OS=Oreochromis niloticus OX=8128 PE=3 SV=2
389	2025		I3K1E0|I3K1E0_ORENI	335.83	61	59	57	228000	220000	26	26	76	75	Carbamidomethylation	24678	Ribosomal protein OS=Oreochromis niloticus OX=8128 GN=rpl10a PE=3 SV=2
165	184		I3JFS7|I3JFS7_ORENI	424.49	65	59	65	194000	219000	63	63	128	136	Carbamidomethylation; Deamidation (NQ); Mutation	106993	Coatomer subunit beta OS=Oreochromis niloticus OX=8128 GN=copb1 PE=4 SV=1
198	26		I3JCP4|I3JCP4_ORENI	399.63	81	80	77	202000	217000	47	40	120	117	Carbamidomethylation; Oxidation (M); Deamidation (NQ); Mutation	60482	EH-domain containing 1a OS=Oreochromis niloticus OX=8128 PE=4 SV=2
601	1595		I3JVR4|I3JVR4_ORENI	268.33	60	50	60	215000	215000	17	17	54	57	Oxidation (M); Deamidation (NQ)	24119	Ribosomal protein L15 OS=Oreochromis niloticus OX=8128 GN=rpl15 PE=3 SV=1
698	1361		A0A669CQK6|A0A669CQK6_ORENI	244.58	66	62	66	261000	214000	20	20	49	51	Oxidation (M)	22535	40S ribosomal protein S9 OS=Oreochromis niloticus OX=8128 GN=rps9 PE=3 SV=1
414	2070		A0A669E0I1|A0A669E0I1_ORENI	326.46	55	53	55	233000	214000	23	22	74	68	Carbamidomethylation; Deamidation (NQ); Mutation	36639	Cathepsin B OS=Oreochromis niloticus OX=8128 PE=3 SV=1
177	132		A0A669EAN3|A0A669EAN3_ORENI	409.34	58	58	57	195000	212000	40	27	129	125	Carbamidomethylation; Oxidation (M); Deamidation (NQ); Mutation	87004	ATP-dependent 6-phosphofructokinase OS=Oreochromis niloticus OX=8128 PE=3 SV=1
458	2029		I3KGW5|I3KGW5_ORENI	286.53	72	72	67	241000	211000	24	24	67	65	Carbamidomethylation; Oxidation (M); Deamidation (NQ); Mutation	17962	40S ribosomal protein S19 OS=Oreochromis niloticus OX=8128 GN=LOC100689943 PE=3 SV=2
467	1629		A0A669DD43|A0A669DD43_ORENI	312.51	53	50	53	337000	210000	19	19	76	54	Carbamidomethylation; Oxidation (M); Mutation	32652	Metalloproteinase inhibitor 3 OS=Oreochromis niloticus OX=8128 GN=TIMP3 PE=3 SV=1
303	865		I3KNE2|I3KNE2_ORENI	358.83	71	61	65	197000	209000	25	24	89	89	Carbamidomethylation; Oxidation (M); Deamidation (NQ); Mutation	46779	SERPIN domain-containing protein OS=Oreochromis niloticus OX=8128 GN=LOC100695799 PE=3 SV=2
233	47		I3J8B6|I3J8B6_ORENI	385.06	75	75	74	243000	208000	37	35	122	88	Carbamidomethylation; Oxidation (M); Deamidation (NQ); Mutation	61077	Uncharacterized protein OS=Oreochromis niloticus OX=8128 GN=ehd2 PE=4 SV=1
315	1991		A0A669DE61|A0A669DE61_ORENI	323.34	59	52	59	223000	208000	20	20	88	86	Carbamidomethylation; Oxidation (M); Deamidation (NQ); Mutation	33464	Cathepsin X OS=Oreochromis niloticus OX=8128 GN=ctsz PE=3 SV=1
82	191		I3JGC0|I3JGC0_ORENI	443.88	54	48	54	190000	208000	100	100	203	201	Carbamidomethylation; Deamidation (NQ); Mutation	255649	J domain-containing protein OS=Oreochromis niloticus OX=8128 GN=DNAJC13 PE=4 SV=2
1614	931		A0A669C9I0|A0A669C9I0_ORENI	263.29	42	23	41	186000	208000	18	18	14	33	Carbamidomethylation	71554	Prostaglandin G/H synthase 2 OS=Oreochromis niloticus OX=8128 PE=3 SV=1
266	382		I3JH27|I3JH27_ORENI	354.59	45	44	39	222000	207000	34	34	102	91	Carbamidomethylation; Oxidation (M); Deamidation (NQ); Mutation	84948	Uncharacterized protein OS=Oreochromis niloticus OX=8128 GN=LOC100702695 PE=3 SV=2
94	241		I3IZK2|I3IZK2_ORENI	463.19	52	50	52	189000	205000	94	77	177	190	Carbamidomethylation; Oxidation (M); Deamidation (NQ); Mutation	208116	SEC7 domain-containing protein OS=Oreochromis niloticus OX=8128 GN=LOC100708121 PE=4 SV=1
204	110		A0A669BVP0|A0A669BVP0_ORENI	395.36	70	68	68	169000	205000	43	29	109	120	Carbamidomethylation; Oxidation (M); Deamidation (NQ); Mutation	66495	CTP synthase OS=Oreochromis niloticus OX=8128 GN=LOC100708787 PE=3 SV=1
95	186		I3KQ65|I3KQ65_ORENI	452.98	60	53	56	177000	200000	109	102	176	191	Carbamidomethylation; Deamidation (NQ); Mutation	224276	Myoferlin like OS=Oreochromis niloticus OX=8128 PE=3 SV=2
262	118		A0A669CK22|A0A669CK22_ORENI	380.48	62	59	59	177000	199000	33	33	94	99	Carbamidomethylation; Deamidation (NQ); Mutation	57755	Nicotinamide phosphoribosyltransferase OS=Oreochromis niloticus OX=8128 GN=nampt PE=3 SV=1
182	219		A0A669EKZ6|A0A669EKZ6_ORENI	419.27	54	53	52	204000	198000	50	49	127	123	Carbamidomethylation; Deamidation (NQ); Mutation	105146	C-1-tetrahydrofolate synthase cytoplasmic OS=Oreochromis niloticus OX=8128 PE=3 SV=1
347	1369		I3IV89|I3IV89_ORENI	334.35	79	69	79	164000	198000	24	24	76	86	Carbamidomethylation; Oxidation (M); Deamidation (NQ); Mutation	39538	Pyruvate dehydrogenase E1 component subunit beta OS=Oreochromis niloticus OX=8128 GN=pdhb PE=4 SV=1
399	1713		I3J2J5|I3J2J5_ORENI	327.54	45	43	45	142000	198000	26	26	63	84	Deamidation (NQ); Mutation	32321	ATP synthase subunit b OS=Oreochromis niloticus OX=8128 GN=atp5pb PE=3 SV=2
839	3414		A0A669BJ67|A0A669BJ67_ORENI	201.01	82	75	78	164000	196000	13	13	44	43	Mutation	11246	10 kDa heat shock protein mitochondrial OS=Oreochromis niloticus OX=8128 PE=3 SV=1
354	3462		A0A669D4F5|A0A669D4F5_ORENI	272.69	58	58	58	195000	193000	18	18	79	81	Carbamidomethylation; Oxidation (M); Deamidation (NQ); Mutation	19653	40S ribosomal protein S15 OS=Oreochromis niloticus OX=8128 GN=rps15 PE=3 SV=1
372	111		I3JTK6|I3JTK6_ORENI	361.87	61	60	56	146000	190000	31	31	83	72	Carbamidomethylation; Oxidation (M); Deamidation (NQ); Mutation	64230	Eukaryotic translation initiation factor 3 subunit D OS=Oreochromis niloticus OX=8128 GN=eif3d PE=3 SV=2
295	101		I3KUD9|I3KUD9_ORENI	372.2	67	62	67	204000	189000	38	38	90	93	Carbamidomethylation; Oxidation (M); Deamidation (NQ)	65408	Asparagine synthetase [glutamine-hydrolyzing] OS=Oreochromis niloticus OX=8128 GN=asns PE=4 SV=2
214	113		A0A669BY94|A0A669BY94_ORENI	396.86	60	57	60	192000	189000	47	47	106	116	Carbamidomethylation; Deamidation (NQ)	76223	Arginine--tRNA ligase cytoplasmic OS=Oreochromis niloticus OX=8128 GN=rars1 PE=3 SV=1
406	1388		A0A669BH19|A0A669BH19_ORENI	350.3	43	36	43	145000	189000	27	27	66	78	Carbamidomethylation; Oxidation (M); Deamidation (NQ); Mutation	72216	Dolichyl-diphosphooligosaccharide--protein glycosyltransferase subunit 2 OS=Oreochromis niloticus OX=8128 GN=rpn2 PE=3 SV=1
274	1085		A0A669CMN7|A0A669CMN7_ORENI	355.77	77	75	77	159000	188000	32	31	90	99	Carbamidomethylation; Deamidation (NQ); Mutation	34141	Sulfotransferase OS=Oreochromis niloticus OX=8128 PE=3 SV=1
385	1046		I3KL67|I3KL67_ORENI	357.87	75	71	75	153000	188000	32	32	75	77	Carbamidomethylation; Oxidation (M); Deamidation (NQ); Mutation	44552	Phosphoglycerate kinase OS=Oreochromis niloticus OX=8128 GN=pgk1 PE=3 SV=1
188	258		A0A669BVF8|A0A669BVF8_ORENI	397.45	54	47	53	143000	188000	58	58	105	137	Carbamidomethylation; Oxidation (M); Deamidation (NQ); Mutation	133047	Pyruvate carboxylase OS=Oreochromis niloticus OX=8128 GN=PC PE=4 SV=1
612	2172		A0A669EIR7|A0A669EIR7_ORENI	317.03	48	48	48	176000	187000	20	20	53	56	Carbamidomethylation; Oxidation (M); Mutation	30824	Nucleophosmin OS=Oreochromis niloticus OX=8128 PE=3 SV=1
394	2030		I3JEI4|I3JEI4_ORENI	312.94	65	62	65	170000	187000	18	18	70	79	Carbamidomethylation; Oxidation (M); Deamidation (NQ); Mutation	27668	Proteasome subunit alpha type OS=Oreochromis niloticus OX=8128 GN=PSMA4 PE=3 SV=2
32	1071		I3JTH2|I3JTH2_ORENI	402.47	57	56	54	155000	187000	56	8	306	342	Carbamidomethylation; Oxidation (M); Deamidation (NQ); Mutation	51018	Tubulin beta chain OS=Oreochromis niloticus OX=8128 GN=LOC100702414 PE=3 SV=1
392	197		A0A669CLA5|A0A669CLA5_ORENI	355.76	54	52	50	170000	186000	36	36	69	81	Carbamidomethylation; Oxidation (M); Deamidation (NQ); Mutation	65479	PCI domain-containing protein OS=Oreochromis niloticus OX=8128 GN=psmd3 PE=3 SV=1
673	2385		A0A669C8H6|A0A669C8H6_ORENI	267.83	40	36	40	178000	185000	14	14	47	55	Carbamidomethylation; Deamidation (NQ); Mutation	24249	Ribosomal_L18A domain-containing protein OS=Oreochromis niloticus OX=8128 PE=3 SV=1
250	54		I3KT78|I3KT78_ORENI	405.57	73	71	62	171000	185000	39	39	99	103	Carbamidomethylation; Oxidation (M); Deamidation (NQ); Mutation	61469	LIM domain containing preferred translocation partner in lipoma OS=Oreochromis niloticus OX=8128 PE=4 SV=2
330	8		A0A669CWI7|A0A669CWI7_ORENI	351.45	70	63	70	166000	185000	34	34	80	86	Carbamidomethylation; Oxidation (M); Deamidation (NQ); Mutation	49470	Proteasome 26S subunit ATPase 6 OS=Oreochromis niloticus OX=8128 PE=3 SV=1
586	1928		I3JTN0|I3JTN0_ORENI	304.44	55	53	55	150000	185000	19	19	54	59	Carbamidomethylation; Mutation	30498	PROTEASOME_ALPHA_1 domain-containing protein OS=Oreochromis niloticus OX=8128 GN=psma8 PE=3 SV=2
229	67		I3JUC5|I3JUC5_ORENI	362.14	70	63	70	234000	184000	39	39	112	99	Carbamidomethylation; Oxidation (M); Deamidation (NQ); Mutation	59502	Prosaposin OS=Oreochromis niloticus OX=8128 GN=psap PE=4 SV=2
576	2071		A0A669DM46|A0A669DM46_ORENI	336.6	58	57	58	145000	184000	20	20	55	59	Carbamidomethylation; Oxidation (M); Deamidation (NQ); Mutation	32295	ATP synthase subunit gamma OS=Oreochromis niloticus OX=8128 GN=atp5f1c PE=3 SV=1
637	2612		I3JKP6|I3JKP6_ORENI	244.37	63	56	63	189000	183000	17	17	53	53	Carbamidomethylation; Deamidation (NQ); Mutation	16034	60S ribosomal protein L28 OS=Oreochromis niloticus OX=8128 GN=rpl28 PE=3 SV=2
358	1095		I3KL95|I3KL95_ORENI	326.42	54	48	54	177000	183000	26	25	76	83	Carbamidomethylation; Oxidation (M); Deamidation (NQ); Mutation	46106	Uncharacterized protein OS=Oreochromis niloticus OX=8128 PE=4 SV=2
265	615		I3K3Q2|I3K3Q2_ORENI	381.71	43	35	42	187000	182000	44	44	93	100	Carbamidomethylation; Oxidation (M); Deamidation (NQ); Mutation	74858	Uncharacterized protein OS=Oreochromis niloticus OX=8128 GN=ncl PE=4 SV=1
2160	1680		I3J768|I3J768_ORENI	239.7	30	24	30	7020	182000	12	12	14	18	Carbamidomethylation; Deamidation (NQ)	65109	Uncharacterized protein OS=Oreochromis niloticus OX=8128 GN=mtpap PE=4 SV=1
297	66		A0A669EVK2|A0A669EVK2_ORENI	359.62	67	66	65	192000	181000	42	42	92	88	Carbamidomethylation; Oxidation (M); Deamidation (NQ); Mutation	55169	26S proteasome regulatory subunit 7 OS=Oreochromis niloticus OX=8128 PE=3 SV=1
78	72		I3K0F0|I3K0F0_ORENI	488.92	63	59	59	183000	180000	119	108	193	220	Carbamidomethylation; Oxidation (M); Deamidation (NQ); Mutation	272234	Talin 1 OS=Oreochromis niloticus OX=8128 PE=4 SV=2
251	166		A0A669B7V5|A0A669B7V5_ORENI	373.16	60	57	60	195000	179000	41	41	101	100	Carbamidomethylation; Deamidation (NQ); Mutation	81394	Eukaryotic translation initiation factor 3 subunit B OS=Oreochromis niloticus OX=8128 GN=eif3b PE=3 SV=1
779	2558		A0A669EA27|A0A669EA27_ORENI	257.66	59	58	59	183000	179000	15	15	49	44	Carbamidomethylation; Oxidation (M); Deamidation (NQ); Mutation	18174	40S ribosomal protein S15a OS=Oreochromis niloticus OX=8128 GN=rps15a PE=3 SV=1
278	814		A0A669D1Q0|A0A669D1Q0_ORENI	368.71	62	59	62	156000	178000	31	30	90	97	Carbamidomethylation; Oxidation (M); Deamidation (NQ); Mutation	48120	AdoHcyase_NAD domain-containing protein OS=Oreochromis niloticus OX=8128 GN=ahcy PE=3 SV=1
457	565		A0A669F391|A0A669F391_ORENI	338.24	70	63	69	120000	178000	31	31	56	76	Carbamidomethylation; Deamidation (NQ)	43540	26S proteasome non-ATPase regulatory subunit 13 OS=Oreochromis niloticus OX=8128 GN=psmd13 PE=3 SV=1
701	2668		I3J3A6|I3J3A6_ORENI	258.51	77	67	77	794000	177000	13	13	50	50	Carbamidomethylation; Oxidation (M); Deamidation (NQ); Mutation	12940	60S ribosomal protein L30 OS=Oreochromis niloticus OX=8128 GN=rpl30 PE=3 SV=1
76	402		I3J104|I3J104_ORENI	491.12	39	34	36	232000	177000	141	141	204	218	Carbamidomethylation; Oxidation (M); Deamidation (NQ); Mutation	565802	Ubiquitin protein ligase E3 component n-recognin 4 OS=Oreochromis niloticus OX=8128 PE=3 SV=2
114	103		A0A669F440|A0A669F440_ORENI	430.42	64	63	60	181000	177000	65	45	183	156	Carbamidomethylation; Oxidation (M); Deamidation (NQ); Mutation	106595	Uncharacterized protein OS=Oreochromis niloticus OX=8128 GN=ACTN4 PE=3 SV=1
138	302		A0A669CQG7|A0A669CQG7_ORENI	422.86	60	58	55	157000	177000	45	20	140	158	Carbamidomethylation; Oxidation (M); Deamidation (NQ); Mutation	66360	Inosine-5'-monophosphate dehydrogenase OS=Oreochromis niloticus OX=8128 GN=IMPDH PE=3 SV=1
213	33		A0A669BJ28|A0A669BJ28_ORENI	369.73	74	74	73	179000	176000	36	35	110	113	Carbamidomethylation; Oxidation (M); Deamidation (NQ); Mutation	55387	Uncharacterized protein OS=Oreochromis niloticus OX=8128 GN=LOC100696859 PE=4 SV=1
388	820		I3JXE5|I3JXE5_ORENI	360.04	56	55	56	129000	174000	30	30	69	82	Carbamidomethylation; Oxidation (M); Deamidation (NQ); Mutation	53729	Dihydrolipoyl dehydrogenase OS=Oreochromis niloticus OX=8128 GN=dld PE=3 SV=1
167	181		I3K0Q8|I3K0Q8_ORENI	414.44	65	59	63	162000	173000	47	40	128	134	Carbamidomethylation; Oxidation (M); Deamidation (NQ); Mutation	80630	Glutamine--fructose-6-phosphate transaminase (isomerizing) OS=Oreochromis niloticus OX=8128 PE=4 SV=2
258	4754		A0A669CNL5|A0A669CNL5_ORENI	227.59	29	27	29	131000	173000	13	2	103	93	Carbamidomethylation; Oxidation (M); Deamidation (NQ); Mutation	18653	Cystatin domain-containing protein OS=Oreochromis niloticus OX=8128 GN=LOC100695024 PE=3 SV=1
625	2370		I3JTN7|I3JTN7_ORENI	284.45	69	60	69	209000	172000	19	19	53	55	Oxidation (M); Deamidation (NQ); Mutation	15798	60S ribosomal protein L27 OS=Oreochromis niloticus OX=8128 GN=rpl27 PE=3 SV=1
192	5		I3K179|I3K179_ORENI	416.94	84	78	83	200000	172000	58	58	119	121	Carbamidomethylation; Oxidation (M); Deamidation (NQ); Mutation	60116	Optineurin OS=Oreochromis niloticus OX=8128 GN=optn PE=4 SV=2
584	3655		A0A669CF55|A0A669CF55_ORENI	299.26	72	69	72	192000	172000	18	18	54	59	Carbamidomethylation; Deamidation (NQ); Mutation	13569	V-type proton ATPase subunit G OS=Oreochromis niloticus OX=8128 GN=atp6v1g1 PE=3 SV=1
248	85		I3JCS3|I3JCS3_ORENI	405.13	69	54	66	107000	172000	55	55	79	123	Carbamidomethylation; Oxidation (M); Deamidation (NQ); Mutation	108194	Gal_mutarotas_2 domain-containing protein OS=Oreochromis niloticus OX=8128 GN=ganab PE=3 SV=2
215	202		A0A669EIL6|A0A669EIL6_ORENI	389.89	62	58	58	176000	169000	46	46	113	108	Carbamidomethylation; Oxidation (M); Deamidation (NQ); Mutation	84654	Transferrin receptor protein 1 OS=Oreochromis niloticus OX=8128 GN=LOC100695592 PE=3 SV=1
560	4099		I3KMZ3|I3KMZ3_ORENI	299.31	55	55	42	202000	168000	16	16	64	52	Carbamidomethylation; Deamidation (NQ); Mutation	21326	Ribosomal protein S14 OS=Oreochromis niloticus OX=8128 PE=3 SV=2
475	973		I3K4Z7|I3K4Z7_ORENI	326.86	23	23	23	169000	168000	26	26	66	62	Carbamidomethylation; Oxidation (M); Deamidation (NQ); Mutation	126643	Multifunctional fusion protein OS=Oreochromis niloticus OX=8128 GN=LOC100699899 PE=3 SV=2
817	2494		I3JR13|I3JR13_ORENI	302.04	64	52	64	199000	167000	16	16	43	46	Carbamidomethylation; Oxidation (M); Deamidation (NQ); Mutation	21780	60S ribosomal protein L9 OS=Oreochromis niloticus OX=8128 GN=rpl9 PE=3 SV=1
356	2059		A0A669E5I2|A0A669E5I2_ORENI	352.6	54	54	54	138000	167000	26	26	71	89	Carbamidomethylation; Deamidation (NQ); Mutation	31959	Uncharacterized protein OS=Oreochromis niloticus OX=8128 PE=4 SV=1
514	1380		A0A669ECL8|A0A669ECL8_ORENI	345.24	52	48	50	111000	167000	26	26	52	70	Carbamidomethylation; Deamidation (NQ)	45902	Uncharacterized protein OS=Oreochromis niloticus OX=8128 GN=fdps PE=3 SV=1
298	244		A0A669DRF6|A0A669DRF6_ORENI	375.68	50	50	50	75600	167000	41	30	88	91	Carbamidomethylation; Mutation	107088	AP-2 complex subunit alpha OS=Oreochromis niloticus OX=8128 GN=LOC100700052 PE=3 SV=1
384	1288		I3K4F5|I3K4F5_ORENI	348.49	71	68	60	180000	165000	27	27	83	69	Carbamidomethylation; Deamidation (NQ); Mutation	36895	Thioredoxin-like 1 OS=Oreochromis niloticus OX=8128 PE=4 SV=2
861	11454		A0A669EH34|A0A669EH34_ORENI	202.05	26	26	26	179000	165000	8	8	49	36	Oxidation (M); Mutation	15719	V-type proton ATPase proteolipid subunit OS=Oreochromis niloticus OX=8128 GN=LOC100700431 PE=3 SV=1
168	193		A0A669EWT9|A0A669EWT9_ORENI	420.41	61	57	60	163000	165000	75	75	127	135	Carbamidomethylation; Deamidation (NQ); Mutation	140418	Tripeptidyl-peptidase 2 OS=Oreochromis niloticus OX=8128 GN=tpp2 PE=4 SV=1
189	264		I3K5N1|I3K5N1_ORENI	413.45	53	47	51	153000	165000	68	68	113	127	Carbamidomethylation; Deamidation (NQ); Mutation	149143	Valine--tRNA ligase OS=Oreochromis niloticus OX=8128 PE=3 SV=2
283	938		A0A669DHV1|A0A669DHV1_ORENI	382.58	84	70	84	103000	165000	38	37	78	107	Deamidation (NQ); Mutation	37736	Uncharacterized protein OS=Oreochromis niloticus OX=8128 PE=3 SV=1
543	2111		I3JF29|I3JF29_ORENI	290.49	60	54	60	198000	164000	22	22	55	63	Oxidation (M); Deamidation (NQ); Mutation	24375	60S ribosomal protein L13 OS=Oreochromis niloticus OX=8128 GN=rpl13 PE=3 SV=1
299	108		A0A669ER74|A0A669ER74_ORENI	357.12	60	59	58	159000	164000	33	31	82	97	Carbamidomethylation; Mutation	53284	AAA domain-containing protein OS=Oreochromis niloticus OX=8128 GN=psmc1 PE=3 SV=1
574	2342		I3KLP4|I3KLP4_ORENI	264.3	55	55	55	116000	164000	10	10	60	54	Carbamidomethylation; Oxidation (M); Deamidation (NQ)	31904	Complement component 1 Q subcomponent-binding protein mitochondrial OS=Oreochromis niloticus OX=8128 GN=c1qbp PE=3 SV=1
237	173		A0A669BFG6|A0A669BFG6_ORENI	343.59	58	55	52	185000	163000	36	36	109	99	Carbamidomethylation; Oxidation (M); Mutation	69423	Lysine--tRNA ligase OS=Oreochromis niloticus OX=8128 GN=kars1 PE=3 SV=1
614	2899		A0A669CQX2|A0A669CQX2_ORENI	294.77	60	57	60	162000	163000	23	23	49	60	Carbamidomethylation; Oxidation (M); Deamidation (NQ); Mutation	31636	Mannose-6-phosphate receptor (cation dependent) OS=Oreochromis niloticus OX=8128 PE=4 SV=1
252	2		A0A669CFS7|A0A669CFS7_ORENI	388.32	83	75	81	148000	162000	43	43	94	107	Carbamidomethylation; Deamidation (NQ); Mutation	53424	Glutathione synthetase OS=Oreochromis niloticus OX=8128 GN=gss PE=3 SV=1
329	94		A0A669BGX4|A0A669BGX4_ORENI	365.46	61	56	58	119000	162000	37	20	79	87	Carbamidomethylation; Oxidation (M); Deamidation (NQ); Mutation	86146	Delta-1-pyrroline-5-carboxylate synthase OS=Oreochromis niloticus OX=8128 GN=LOC100705401 PE=3 SV=1
313	1499		A0A669F2E2|A0A669F2E2_ORENI	321.11	57	51	57	180000	161000	24	17	87	87	Oxidation (M); Deamidation (NQ); Mutation	31762	Uncharacterized protein OS=Oreochromis niloticus OX=8128 GN=atp6v1e1 PE=3 SV=1
242	92		A0A669DE87|A0A669DE87_ORENI	389.46	62	58	59	134000	161000	54	54	97	107	Carbamidomethylation; Oxidation (M); Deamidation (NQ); Mutation	117395	Presequence protease mitochondrial OS=Oreochromis niloticus OX=8128 GN=pitrm1 PE=4 SV=1
300	1012		I3K271|I3K271_ORENI	386.28	86	83	86	123000	161000	34	34	81	98	Carbamidomethylation; Oxidation (M); Deamidation (NQ); Mutation	34862	DNA-(apurinic or apyrimidinic site) endonuclease OS=Oreochromis niloticus OX=8128 PE=3 SV=2
430	1415		A0A669D3E7|A0A669D3E7_ORENI	312.24	71	71	65	119000	161000	22	20	64	74	Carbamidomethylation; Deamidation (NQ); Mutation	35596	Annexin OS=Oreochromis niloticus OX=8128 GN=LOC100700535 PE=3 SV=1
287	544		A0A669B125|A0A669B125_ORENI	363.73	34	32	31	211000	160000	42	42	89	95	Carbamidomethylation; Oxidation (M); Deamidation (NQ); Mutation	138990	Uncharacterized protein OS=Oreochromis niloticus OX=8128 GN=LOC100711575 PE=3 SV=1
676	1691		A0A669DQ93|A0A669DQ93_ORENI	236.9	53	50	53	177000	160000	16	16	55	47	Carbamidomethylation; Oxidation (M); Deamidation (NQ)	23618	60S ribosomal protein L13a OS=Oreochromis niloticus OX=8128 GN=rpl13a PE=3 SV=1
401	1069		A0A669CUR3|A0A669CUR3_ORENI	328.97	78	67	78	166000	160000	25	25	66	79	Carbamidomethylation; Oxidation (M); Deamidation (NQ); Mutation	29466	Proteasome subunit alpha type OS=Oreochromis niloticus OX=8128 GN=psma1 PE=3 SV=1
196	312		I3KEB5|I3KEB5_ORENI	400.96	51	50	50	174000	159000	58	52	122	115	Carbamidomethylation; Oxidation (M); Deamidation (NQ); Mutation	130029	AP-3 complex subunit beta OS=Oreochromis niloticus OX=8128 GN=ap3b1 PE=3 SV=2
121	51		A0A669CT74|A0A669CT74_ORENI	382.22	67	63	67	134000	159000	44	20	153	167	Carbamidomethylation; Oxidation (M); Deamidation (NQ); Mutation	48094	RNA helicase OS=Oreochromis niloticus OX=8128 GN=LOC100693841 PE=3 SV=1
437	2198		I3JJY5|I3JJY5_ORENI	337.21	75	72	75	150000	158000	22	22	64	71	Carbamidomethylation; Deamidation (NQ); Mutation	25847	Proteasome subunit alpha type OS=Oreochromis niloticus OX=8128 GN=psma2 PE=3 SV=1
35	177		A0A669EWH1|A0A669EWH1_ORENI	506.02	57	51	56	70200	158000	99	27	268	330	Carbamidomethylation; Oxidation (M); Deamidation (NQ); Mutation	194522	Clathrin heavy chain OS=Oreochromis niloticus OX=8128 GN=CLTC PE=3 SV=1
602	2373		I3KRS2|I3KRS2_ORENI	296.54	71	71	69	142000	157000	20	18	56	55	Carbamidomethylation; Deamidation (NQ); Mutation	21843	Peroxiredoxin-1 OS=Oreochromis niloticus OX=8128 GN=LOC100702211 PE=3 SV=2
434	1356		I3JMY4|I3JMY4_ORENI	314.78	71	71	71	194000	156000	23	23	73	64	Carbamidomethylation; Mutation	28548	Uncharacterized protein OS=Oreochromis niloticus OX=8128 GN=psme1 PE=3 SV=1
369	3416		A0A669BCB5|A0A669BCB5_ORENI	310.19	54	54	54	180000	156000	17	11	80	76	Carbamidomethylation; Oxidation (M); Deamidation (NQ); Mutation	19071	40S ribosomal protein S17 OS=Oreochromis niloticus OX=8128 GN=RPS17 PE=3 SV=1
335	1464		A0A669B7B8|A0A669B7B8_ORENI	333.62	53	52	53	166000	156000	29	18	82	83	Carbamidomethylation; Oxidation (M); Deamidation (NQ)	35949	Ribosomal_L18_c domain-containing protein OS=Oreochromis niloticus OX=8128 GN=rpl5 PE=3 SV=1
683	252		A0A669CC93|A0A669CC93_ORENI	335.32	49	43	48	141000	156000	31	31	45	56	Carbamidomethylation; Deamidation (NQ); Mutation	94851	Cysteine--tRNA ligase OS=Oreochromis niloticus OX=8128 GN=cars1 PE=3 SV=1
1666	6164		A0A669C286|A0A669C286_ORENI	172.4	29	29	23	234000	155000	9	9	27	18	Carbamidomethylation; Oxidation (M); Mutation	25880	Tetraspanin OS=Oreochromis niloticus OX=8128 GN=cd63 PE=3 SV=1
374	729		A0A669D8L9|A0A669D8L9_ORENI	351.5	59	59	59	151000	155000	27	25	73	82	Carbamidomethylation; Oxidation (M); Mutation	47304	AAA domain-containing protein OS=Oreochromis niloticus OX=8128 GN=psmc5 PE=3 SV=1
429	927		A0A669ESP4|A0A669ESP4_ORENI	327.21	52	35	46	145000	155000	25	25	72	66	Carbamidomethylation; Oxidation (M); Deamidation (NQ); Mutation	62588	Beta-hexosaminidase OS=Oreochromis niloticus OX=8128 GN=hexb PE=3 SV=1
368	104		A0A669DEM4|A0A669DEM4_ORENI	351.91	62	60	60	133000	155000	37	37	77	79	Carbamidomethylation; Deamidation (NQ); Mutation	58337	Histidine--tRNA ligase OS=Oreochromis niloticus OX=8128 GN=hars1 PE=3 SV=1
496	3235		A0A669EHB9|A0A669EHB9_ORENI	271.31	21	20	21	119000	155000	17	15	58	68	Oxidation (M); Mutation	54648	Solute carrier family 2 facilitated glucose transporter member 1 OS=Oreochromis niloticus OX=8128 GN=glut1 PE=3 SV=1
1031	3138		A0A669CY32|A0A669CY32_ORENI	226.69	7	7	7	158000	154000	12	12	34	39	Carbamidomethylation	100270	40S ribosomal protein S11 OS=Oreochromis niloticus OX=8128 GN=rps11 PE=3 SV=1
159	187		A0A669D887|A0A669D887_ORENI	405.27	57	54	54	135000	153000	65	58	135	137	Carbamidomethylation; Deamidation (NQ); Mutation	124199	Uncharacterized protein OS=Oreochromis niloticus OX=8128 GN=myo1c PE=3 SV=1
362	646		A0A669EWQ1|A0A669EWQ1_ORENI	332.58	36	35	33	395000	151000	32	30	83	74	Carbamidomethylation; Deamidation (NQ); Mutation	94110	V-type proton ATPase subunit a OS=Oreochromis niloticus OX=8128 GN=LOC100698400 PE=3 SV=1
140	355		I3KFD9|I3KFD9_ORENI	429.71	46	41	44	178000	151000	86	86	150	147	Carbamidomethylation; Deamidation (NQ); Mutation	262477	Insulin-like growth factor 2 receptor OS=Oreochromis niloticus OX=8128 PE=4 SV=2
344	35		A0A669BWN0|A0A669BWN0_ORENI	369.16	81	79	80	157000	151000	38	30	80	83	Carbamidomethylation; Oxidation (M); Mutation	47398	Flotillin OS=Oreochromis niloticus OX=8128 GN=LOC100710257 PE=3 SV=1
360	99		I3JH38|I3JH38_ORENI	349.8	63	61	63	145000	151000	37	37	76	82	Carbamidomethylation; Oxidation (M); Deamidation (NQ); Mutation	53066	PCI domain-containing protein OS=Oreochromis niloticus OX=8128 GN=psmd12 PE=3 SV=1
292	14		A0A669AW13|A0A669AW13_ORENI	378.1	80	79	77	137000	151000	35	34	85	98	Carbamidomethylation; Oxidation (M); Deamidation (NQ); Mutation	47260	26S proteasome regulatory subunit 6B OS=Oreochromis niloticus OX=8128 GN=psmc4 PE=3 SV=1
49	11		I3JC86|I3JC86_ORENI	440.88	80	79	78	168000	150000	59	16	266	231	Carbamidomethylation; Oxidation (M); Deamidation (NQ); Mutation	68324	H(+)-transporting two-sector ATPase OS=Oreochromis niloticus OX=8128 PE=3 SV=2
619	311		A0A669E151|A0A669E151_ORENI	313.89	48	45	44	174000	149000	29	29	53	55	Carbamidomethylation; Deamidation (NQ); Mutation	79232	Rab-GAP TBC domain-containing protein OS=Oreochromis niloticus OX=8128 GN=tbc1d17 PE=4 SV=1
364	412		A0A669CEL7|A0A669CEL7_ORENI	351.86	39	35	39	123000	149000	30	30	75	82	Carbamidomethylation; Deamidation (NQ); Mutation	100089	Importin N-terminal domain-containing protein OS=Oreochromis niloticus OX=8128 GN=kpnb1 PE=3 SV=1
125	222		A0A669DQA1|A0A669DQA1_ORENI	435.82	55	48	55	122000	149000	86	74	143	171	Carbamidomethylation; Oxidation (M); Deamidation (NQ); Mutation	187075	Uncharacterized protein OS=Oreochromis niloticus OX=8128 GN=LOC100690783 PE=3 SV=1
147	59		I3JW37|I3JW37_ORENI	404.97	69	64	69	140000	148000	53	44	144	142	Carbamidomethylation; Deamidation (NQ); Mutation	105001	Coatomer subunit beta' OS=Oreochromis niloticus OX=8128 GN=LOC100691498 PE=3 SV=1
381	1390		A0A669BB28|A0A669BB28_ORENI	343.45	71	71	71	139000	148000	22	22	70	83	Carbamidomethylation; Oxidation (M); Deamidation (NQ); Mutation	30473	Proteasome subunit beta OS=Oreochromis niloticus OX=8128 GN=LOC100710977 PE=3 SV=1
333	7		A0A669BBR3|A0A669BBR3_ORENI	365.33	75	71	69	107000	148000	37	37	77	88	Carbamidomethylation; Oxidation (M); Deamidation (NQ); Mutation	49802	Elongation factor Tu OS=Oreochromis niloticus OX=8128 GN=tufm PE=3 SV=1
312	1463		I3J3G0|I3J3G0_ORENI	332.07	65	65	65	146000	146000	32	25	88	87	Carbamidomethylation; Oxidation (M); Deamidation (NQ); Mutation	29072	14_3_3 domain-containing protein OS=Oreochromis niloticus OX=8128 GN=LOC100689836 PE=3 SV=1
355	205		I3J0D3|I3J0D3_ORENI	381.7	60	55	59	138000	146000	36	36	77	83	Carbamidomethylation; Oxidation (M); Deamidation (NQ); Mutation	71583	Uncharacterized protein OS=Oreochromis niloticus OX=8128 GN=scfd1 PE=3 SV=2
526	1593		A0A669CX17|A0A669CX17_ORENI	359.54	64	64	59	145000	145000	25	25	64	57	Carbamidomethylation; Deamidation (NQ); Mutation	36372	Cathepsin K OS=Oreochromis niloticus OX=8128 GN=ctsk PE=3 SV=1
326	204		I3IWD9|I3IWD9_ORENI	366.68	62	58	58	112000	145000	41	38	80	87	Carbamidomethylation; Deamidation (NQ); Mutation	70324	Procollagen-proline 4-dioxygenase OS=Oreochromis niloticus OX=8128 GN=p4ha1 PE=3 SV=1
596	1097		A0A669AWQ8|A0A669AWQ8_ORENI	351.71	52	43	52	107000	145000	34	34	48	63	Deamidation (NQ); Mutation	57217	Aamy domain-containing protein OS=Oreochromis niloticus OX=8128 GN=slc3a2 PE=4 SV=1
988	3042		sp|Q8AWF2|NACA_ORENI	276.71	62	55	62	143000	144000	13	13	38	37	Oxidation (M); Deamidation (NQ); Mutation	23514	Nascent polypeptide-associated complex subunit alpha OS=Oreochromis niloticus OX=8128 GN=naca PE=2 SV=1
134	344		A0A669BT41|A0A669BT41_ORENI	418.09	49	46	48	106000	144000	56	31	148	157	Carbamidomethylation; Oxidation (M); Deamidation (NQ); Mutation	117285	Calcium-transporting ATPase OS=Oreochromis niloticus OX=8128 GN=LOC100710397 PE=3 SV=1
1184	2386		A0A669C805|A0A669C805_ORENI	245.01	65	65	64	171000	143000	17	17	36	30	Carbamidomethylation; Mutation	16018	60S ribosomal protein L14 OS=Oreochromis niloticus OX=8128 GN=rpl14 PE=3 SV=1
284	392		A0A669C8Z3|A0A669C8Z3_ORENI	375.81	43	42	40	152000	143000	38	38	89	96	Carbamidomethylation; Oxidation (M); Deamidation (NQ); Mutation	100338	Vacuolar protein sorting-associated protein 35 OS=Oreochromis niloticus OX=8128 GN=lg1h16orf87 PE=3 SV=1
383	1170		I3KCN5|I3KCN5_ORENI	360.86	79	71	76	80200	143000	29	28	67	85	Oxidation (M); Deamidation (NQ); Mutation	37753	Uncharacterized protein OS=Oreochromis niloticus OX=8128 GN=LOC100702874 PE=3 SV=2
402	1246		A0A669DRS7|A0A669DRS7_ORENI	342.12	75	75	75	137000	142000	23	23	79	66	Carbamidomethylation; Oxidation (M); Deamidation (NQ); Mutation	33519	S-methyl-5'-thioadenosine phosphorylase OS=Oreochromis niloticus OX=8128 GN=mtap PE=3 SV=1
343	665		I3KMZ6|I3KMZ6_ORENI	366	73	62	73	114000	142000	32	32	79	84	Carbamidomethylation; Oxidation (M); Deamidation (NQ); Mutation	52441	Methionine aminopeptidase 2 OS=Oreochromis niloticus OX=8128 GN=METAP2 PE=3 SV=2
223	4		I3KE30|I3KE30_ORENI	404.81	82	72	81	103000	142000	50	50	102	112	Carbamidomethylation; Deamidation (NQ); Mutation	59451	Tyrosine--tRNA ligase OS=Oreochromis niloticus OX=8128 GN=yars1 PE=3 SV=1
271	162		I3K5G9|I3K5G9_ORENI	375.2	63	58	62	168000	141000	41	41	99	90	Carbamidomethylation; Deamidation (NQ); Mutation	93711	Ubiquitin carboxyl-terminal hydrolase OS=Oreochromis niloticus OX=8128 GN=usp5 PE=3 SV=2
1856	3421		A0A669F2X4|A0A669F2X4_ORENI	201.6	32	23	32	98800	141000	10	10	16	24	Carbamidomethylation; Oxidation (M); Mutation	30547	Surfeit locus protein 4 OS=Oreochromis niloticus OX=8128 GN=surf4 PE=3 SV=1
379	882		I3K7S3|I3K7S3_ORENI	359.09	61	57	56	172000	140000	36	35	83	71	Carbamidomethylation; Oxidation (M); Mutation	53036	Adenylyl cyclase-associated protein OS=Oreochromis niloticus OX=8128 GN=cap1 PE=3 SV=2
1640	3457		A0A669D7X5|A0A669D7X5_ORENI	195.47	37	32	27	147000	140000	8	2	23	23	Deamidation (NQ)	26252	RAB6B member RAS oncogene family a OS=Oreochromis niloticus OX=8128 PE=4 SV=1
184	152		A0A669EF81|A0A669EF81_ORENI	397.48	66	63	61	122000	140000	45	28	125	125	Carbamidomethylation; Oxidation (M); Deamidation (NQ); Mutation	86163	Delta-1-pyrroline-5-carboxylate synthase OS=Oreochromis niloticus OX=8128 GN=ALDH18A1 PE=3 SV=1
393	65		I3J012|I3J012_ORENI	368.01	59	57	52	113000	140000	31	31	72	77	Carbamidomethylation; Deamidation (NQ); Mutation	71971	Heterogeneous nuclear ribonucleoprotein M OS=Oreochromis niloticus OX=8128 PE=4 SV=2
592	1260		I3J7N1|I3J7N1_ORENI	309.96	58	47	58	101000	140000	26	26	46	66	Carbamidomethylation; Deamidation (NQ); Mutation	37349	Annexin OS=Oreochromis niloticus OX=8128 GN=LOC100711830 PE=3 SV=1
901	2219		A0A669BXU4|A0A669BXU4_ORENI	282.13	43	39	43	12100	140000	18	8	35	46	Carbamidomethylation; Deamidation (NQ); Mutation	34363	Voltage-dependent anion-selective channel protein 3 OS=Oreochromis niloticus OX=8128 GN=LOC100698339 PE=3 SV=1
378	720		I3JVU1|I3JVU1_ORENI	348.5	88	87	85	160000	139000	28	28	80	74	Carbamidomethylation; Deamidation (NQ); Mutation	34329	PDZ and LIM domain 1 (elfin) OS=Oreochromis niloticus OX=8128 PE=4 SV=2
785	3826		A0A669BPF8|A0A669BPF8_ORENI	225.68	24	18	23	125000	139000	12	3	43	49	Deamidation (NQ); Mutation	62405	Glucose-6-phosphate isomerase OS=Oreochromis niloticus OX=8128 GN=LOC100704840 PE=3 SV=1
361	301		A0A669B5M5|A0A669B5M5_ORENI	373.2	55	49	52	110000	139000	38	38	76	82	Carbamidomethylation; Oxidation (M); Deamidation (NQ); Mutation	90718	Aconitate hydratase mitochondrial OS=Oreochromis niloticus OX=8128 GN=aco2 PE=3 SV=1
422	580		A0A669EYE3|A0A669EYE3_ORENI	339.35	68	68	61	414000	138000	31	31	72	68	Carbamidomethylation; Deamidation (NQ)	47653	26S proteasome non-ATPase regulatory subunit 6 OS=Oreochromis niloticus OX=8128 GN=psmd6 PE=3 SV=1
1049	2369		A0A669BNA5|A0A669BNA5_ORENI	213.44	19	19	17	158000	138000	11	11	38	34	Carbamidomethylation; Oxidation (M)	49892	TRASH domain-containing protein OS=Oreochromis niloticus OX=8128 PE=3 SV=1
193	238		A0A669CG80|A0A669CG80_ORENI	410.15	54	48	51	135000	138000	54	54	115	125	Carbamidomethylation; Oxidation (M); Deamidation (NQ); Mutation	131743	Adaptor related protein complex 3 subunit delta 1 OS=Oreochromis niloticus OX=8128 PE=3 SV=1
1560	681		A0A669E2E6|A0A669E2E6_ORENI	285.52	42	30	42	12900	138000	18	18	21	27	Carbamidomethylation; Mutation	62695	Propionyl-CoA carboxylase subunit beta OS=Oreochromis niloticus OX=8128 PE=4 SV=1
124	86		I3KU65|I3KU65_ORENI	437.66	65	64	64	178000	137000	71	50	164	152	Carbamidomethylation; Oxidation (M); Deamidation (NQ); Mutation	110588	Uncharacterized protein OS=Oreochromis niloticus OX=8128 GN=LOC100696265 PE=3 SV=2
753	1386		I3JLJ6|I3JLJ6_ORENI	256.78	46	46	43	93500	137000	18	13	44	51	Oxidation (M); Deamidation (NQ); Mutation	34717	Prohibitin OS=Oreochromis niloticus OX=8128 GN=LOC100690566 PE=3 SV=2
342	49		A0A669AXF1|A0A669AXF1_ORENI	372.85	73	72	73	144000	136000	34	34	73	90	Carbamidomethylation; Deamidation (NQ); Mutation	56069	V-type proton ATPase subunit H OS=Oreochromis niloticus OX=8128 GN=atp6v1h PE=3 SV=1
776	3533		I3J5E0|I3J5E0_ORENI	277.22	55	55	55	125000	136000	16	16	48	45	Carbamidomethylation; Oxidation (M); Deamidation (NQ); Mutation	23000	Proteasome subunit beta OS=Oreochromis niloticus OX=8128 GN=psmb3 PE=3 SV=1
202	218		I3KRK4|I3KRK4_ORENI	400.91	61	53	59	101000	136000	52	52	101	130	Carbamidomethylation; Oxidation (M); Deamidation (NQ); Mutation	136276	SpaA domain-containing protein OS=Oreochromis niloticus OX=8128 GN=LOC109194335 PE=4 SV=2
1504	3895		I3KSA7|I3KSA7_ORENI	202.25	35	35	35	156000	135000	6	6	23	28	Carbamidomethylation	16653	40S ribosomal protein S26 OS=Oreochromis niloticus OX=8128 GN=rps26 PE=3 SV=1
940	3334		A0A669EG77|A0A669EG77_ORENI	253.14	38	38	38	135000	135000	11	11	36	42	Carbamidomethylation; Oxidation (M); Deamidation (NQ)	20533	60S ribosomal protein L27a OS=Oreochromis niloticus OX=8128 GN=RPL27A PE=3 SV=1
244	246		I3J204|I3J204_ORENI	419.07	54	50	52	160000	134000	54	54	98	106	Carbamidomethylation; Oxidation (M); Deamidation (NQ); Mutation	98071	BRO1 domain-containing protein OS=Oreochromis niloticus OX=8128 GN=pdcd6ip PE=4 SV=2
423	781		I3IZL4|I3IZL4_ORENI	331.56	67	62	64	155000	134000	23	23	72	68	Oxidation (M); Deamidation (NQ); Mutation	41021	NSFL1 cofactor p47 OS=Oreochromis niloticus OX=8128 GN=nsfl1c PE=4 SV=2
417	139		A0A669EH63|A0A669EH63_ORENI	357.11	53	44	52	132000	134000	32	32	71	70	Carbamidomethylation; Oxidation (M); Deamidation (NQ); Mutation	68675	Eukaryotic translation initiation factor 3 subunit L OS=Oreochromis niloticus OX=8128 GN=eif3l PE=3 SV=1
1142	2160		A0A669D6E2|A0A669D6E2_ORENI	269.52	49	48	49	33800	134000	14	13	30	37	Deamidation (NQ); Mutation	33554	Voltage-dependent anion-selective channel protein 3 OS=Oreochromis niloticus OX=8128 GN=VDAC3 PE=3 SV=1
1465	4648		A0A669BDT8|A0A669BDT8_ORENI	208.4	41	28	41	152000	133000	10	10	24	28	Carbamidomethylation; Oxidation (M); Deamidation (NQ); Mutation	15687	Protein S100 OS=Oreochromis niloticus OX=8128 PE=3 SV=1
2831	2414		I3KF04|I3KF04_ORENI	209	30	29	27	133000	133000	9	9	10	11	Carbamidomethylation	40813	Uncharacterized protein OS=Oreochromis niloticus OX=8128 GN=drg2 PE=4 SV=1
98	259		I3KG97|I3KG97_ORENI	469.26	49	45	45	125000	133000	105	105	179	185	Carbamidomethylation; Oxidation (M); Deamidation (NQ); Mutation	289979	GCN1 activator of EIF2AK4 OS=Oreochromis niloticus OX=8128 PE=3 SV=2
678	2122		A0A669BQZ1|A0A669BQZ1_ORENI	318	65	61	65	118000	133000	19	18	47	55	Carbamidomethylation; Deamidation (NQ); Mutation	29186	Thioredoxin domain-containing protein OS=Oreochromis niloticus OX=8128 GN=LOC100709606 PE=4 SV=1
340	918		A0A669B2S6|A0A669B2S6_ORENI	383.16	73	69	70	101000	133000	30	30	78	85	Carbamidomethylation; Oxidation (M); Deamidation (NQ); Mutation	42141	Acetyl-CoA acetyltransferase 2 OS=Oreochromis niloticus OX=8128 PE=3 SV=1
800	3010		A0A669D9D4|A0A669D9D4_ORENI	245.35	60	60	54	133000	132000	16	16	41	49	Carbamidomethylation; Oxidation (M); Mutation	20945	Caveolin OS=Oreochromis niloticus OX=8128 GN=cav1 PE=3 SV=1
665	2500		I3KTS6|I3KTS6_ORENI	287.68	49	45	45	163000	131000	18	18	62	41	Carbamidomethylation; Oxidation (M); Mutation	52541	Carboxypeptidase OS=Oreochromis niloticus OX=8128 PE=3 SV=2
780	2645		A0A669C7F0|A0A669C7F0_ORENI	299.41	61	57	51	131000	130000	17	17	45	48	Carbamidomethylation; Oxidation (M); Deamidation (NQ); Mutation	29521	Proteasome subunit beta OS=Oreochromis niloticus OX=8128 PE=3 SV=1
450	1212		A0A669BYZ4|A0A669BYZ4_ORENI	317.77	73	72	73	105000	130000	27	27	62	72	Carbamidomethylation; Oxidation (M); Deamidation (NQ); Mutation	35842	Sidoreflexin OS=Oreochromis niloticus OX=8128 GN=LOC100709896 PE=3 SV=1
1219	4881		A0A669DPR4|A0A669DPR4_ORENI	221.86	75	46	75	153000	129000	6	6	32	32	Carbamidomethylation; Oxidation (M); Deamidation (NQ); Mutation	11705	Glutaredoxin domain-containing protein OS=Oreochromis niloticus OX=8128 GN=glrx PE=4 SV=1
332	146		A0A669CA96|A0A669CA96_ORENI	376.9	59	50	59	115000	129000	43	42	77	88	Carbamidomethylation; Oxidation (M); Deamidation (NQ); Mutation	98385	Major vault protein OS=Oreochromis niloticus OX=8128 GN=mvp PE=4 SV=1
542	1259		I3JDN3|I3JDN3_ORENI	329.09	57	57	57	111000	129000	20	20	54	64	Carbamidomethylation; Deamidation (NQ); Mutation	42483	Eukaryotic translation initiation factor 3 subunit M OS=Oreochromis niloticus OX=8128 GN=eif3m PE=3 SV=1
609	1140		I3J5G4|I3J5G4_ORENI	285.76	50	46	48	87100	129000	19	12	51	58	Carbamidomethylation; Oxidation (M); Deamidation (NQ); Mutation	39905	Isocitrate dehydrogenase [NAD] subunit mitochondrial OS=Oreochromis niloticus OX=8128 GN=LOC100692119 PE=3 SV=1
579	2099		I3JV94|I3JV94_ORENI	290.56	71	59	64	99200	128000	17	17	58	55	Deamidation (NQ); Mutation	18529	Cold inducible RNA binding protein a OS=Oreochromis niloticus OX=8128 PE=4 SV=1
1377	2853		I3JD93|I3JD93_ORENI	218.83	53	47	53	171000	127000	12	12	26	30		14393	40S ribosomal protein S25 OS=Oreochromis niloticus OX=8128 GN=rps25 PE=3 SV=2
520	805		A0A669DNE6|A0A669DNE6_ORENI	314.51	90	64	90	117000	127000	20	17	64	57	Carbamidomethylation; Oxidation (M); Deamidation (NQ); Mutation	30862	Glucosamine-6-phosphate isomerase OS=Oreochromis niloticus OX=8128 GN=LOC100694059 PE=3 SV=1
276	15		I3J5T1|I3J5T1_ORENI	372.11	80	74	79	105000	127000	42	42	83	105	Carbamidomethylation; Oxidation (M); Deamidation (NQ); Mutation	64203	Bifunctional purine biosynthesis protein ATIC OS=Oreochromis niloticus OX=8128 GN=atic PE=3 SV=1
1159	7813		I3JN99|I3JN99_ORENI	231.66	26	26	26	123000	126000	6	6	38	29	Carbamidomethylation; Oxidation (M); Deamidation (NQ)	15847	Uncharacterized protein OS=Oreochromis niloticus OX=8128 GN=LOC100690646 PE=4 SV=1
661	727		A0A669CDD9|A0A669CDD9_ORENI	317.39	63	60	63	53000	126000	27	21	50	53	Carbamidomethylation; Oxidation (M); Deamidation (NQ)	44176	Pyruvate dehydrogenase E1 component subunit alpha OS=Oreochromis niloticus OX=8128 PE=4 SV=1
404	176		A0A669BJ73|A0A669BJ73_ORENI	349.68	63	51	59	199000	125000	36	35	74	70	Carbamidomethylation; Deamidation (NQ); Mutation	60275	Copine I OS=Oreochromis niloticus OX=8128 PE=3 SV=1
537	1474		A0A669BKI8|A0A669BKI8_ORENI	324.92	28	28	27	178000	124000	24	23	66	53	Carbamidomethylation; Deamidation (NQ); Mutation	76666	Transmembrane 9 superfamily member OS=Oreochromis niloticus OX=8128 GN=tm9sf2 PE=3 SV=1
1280	3511		A0A669B9T3|A0A669B9T3_ORENI	183.51	45	33	45	120000	124000	8	8	29	32	Carbamidomethylation	12180	60S ribosomal protein L36 OS=Oreochromis niloticus OX=8128 GN=rpl36 PE=3 SV=1
411	1091		I3KLS8|I3KLS8_ORENI	341.68	81	76	81	103000	124000	25	25	62	81	Carbamidomethylation; Oxidation (M); Deamidation (NQ); Mutation	33191	Uncharacterized protein OS=Oreochromis niloticus OX=8128 GN=hadh PE=3 SV=1
589	920		I3KLT7|I3KLT7_ORENI	321.75	70	67	70	115000	123000	28	27	58	54	Carbamidomethylation; Mutation	37900	tRNA-binding domain-containing protein OS=Oreochromis niloticus OX=8128 GN=aimp1 PE=4 SV=1
483	570		I3JUL0|I3JUL0_ORENI	371.11	69	66	66	109000	122000	33	33	61	66	Carbamidomethylation; Deamidation (NQ); Mutation	53875	Proline--tRNA ligase OS=Oreochromis niloticus OX=8128 GN=pars2 PE=4 SV=1
275	225		A0A669BF62|A0A669BF62_ORENI	372.32	61	56	60	107000	122000	36	36	90	99	Carbamidomethylation; Deamidation (NQ); Mutation	75916	Acyl-coenzyme A oxidase OS=Oreochromis niloticus OX=8128 GN=acox1 PE=3 SV=1
818	1237		I3JHK6|I3JHK6_ORENI	322.21	81	73	78	136000	121000	22	22	43	46	Carbamidomethylation; Oxidation (M); Deamidation (NQ); Mutation	27945	Uncharacterized protein OS=Oreochromis niloticus OX=8128 GN=psme2 PE=3 SV=1
257	82		A0A669EGU5|A0A669EGU5_ORENI	382.3	64	59	63	116000	121000	53	53	96	102	Carbamidomethylation; Deamidation (NQ); Mutation	87928	Glutamine--tRNA ligase OS=Oreochromis niloticus OX=8128 GN=qars1 PE=3 SV=1
132	276		A0A669C9V6|A0A669C9V6_ORENI	462.26	53	44	51	88000	121000	101	92	143	164	Carbamidomethylation; Deamidation (NQ); Mutation	278522	Filamin B OS=Oreochromis niloticus OX=8128 GN=FLNB PE=3 SV=1
850	3401		I3J7Z6|I3J7Z6_ORENI	270.51	48	48	48	163000	120000	11	11	46	40	Oxidation (M); Deamidation (NQ); Mutation	28533	Proteasome subunit beta OS=Oreochromis niloticus OX=8128 PE=3 SV=1
1372	2729		A0A669CZA9|A0A669CZA9_ORENI	237.2	53	53	47	123000	120000	13	13	25	31	Carbamidomethylation	20480	60S ribosomal protein L11 OS=Oreochromis niloticus OX=8128 GN=rpl11 PE=3 SV=1
887	1984		A0A669FC62|A0A669FC62_ORENI	285.7	60	48	60	117000	120000	16	16	39	43	Carbamidomethylation; Deamidation (NQ); Mutation	36367	Protein SEC13 homolog OS=Oreochromis niloticus OX=8128 PE=3 SV=1
104	44		I3JZ89|I3JZ89_ORENI	490.4	65	58	62	111000	120000	132	132	182	171	Carbamidomethylation; Oxidation (M); Deamidation (NQ); Mutation	284137	Uncharacterized protein OS=Oreochromis niloticus OX=8128 GN=sptan1 PE=3 SV=2
418	958		I3K2G4|I3K2G4_ORENI	338.99	66	61	62	111000	119000	32	26	69	72	Carbamidomethylation; Deamidation (NQ); Mutation	43364	Peptidase_M24 domain-containing protein OS=Oreochromis niloticus OX=8128 GN=LOC100711208 PE=3 SV=1
628	2055		I3J254|I3J254_ORENI	295.03	61	61	61	101000	119000	20	20	53	54	Carbamidomethylation; Oxidation (M); Deamidation (NQ); Mutation	30651	GCS light chain OS=Oreochromis niloticus OX=8128 GN=gclm PE=3 SV=2
539	1871		A0A669CDA0|A0A669CDA0_ORENI	354.48	57	57	56	93100	119000	30	29	53	66	Carbamidomethylation; Deamidation (NQ)	32077	Heterogeneous nuclear ribonucleoprotein A0b OS=Oreochromis niloticus OX=8128 PE=4 SV=1
59	74		A0A669D097|A0A669D097_ORENI	445.08	71	67	68	60600	119000	72	7	219	246	Carbamidomethylation; Oxidation (M); Deamidation (NQ); Mutation	62220	ATP synthase subunit alpha OS=Oreochromis niloticus OX=8128 PE=3 SV=1
879	3223		I3JB93|I3JB93_ORENI	231.72	32	31	32	172000	118000	13	13	48	35	Oxidation (M); Deamidation (NQ)	25184	Ribosomal protein L23a OS=Oreochromis niloticus OX=8128 PE=3 SV=2
103	159		A0A669CT54|A0A669CT54_ORENI	458.55	53	48	49	141000	118000	147	147	184	169	Carbamidomethylation; Deamidation (NQ); Mutation	339046	Golgin B1 OS=Oreochromis niloticus OX=8128 PE=4 SV=1
551	1127		A0A669BPI0|A0A669BPI0_ORENI	330.1	56	46	56	125000	118000	24	24	55	62	Carbamidomethylation; Oxidation (M); Deamidation (NQ); Mutation	45936	Branched-chain-amino-acid aminotransferase OS=Oreochromis niloticus OX=8128 PE=3 SV=1
489	812		I3KDQ2|I3KDQ2_ORENI	337.2	64	62	57	119000	118000	29	27	64	63	Carbamidomethylation; Deamidation (NQ); Mutation	39185	Annexin OS=Oreochromis niloticus OX=8128 PE=3 SV=2
664	2309		A0A669DFC7|A0A669DFC7_ORENI	313.87	59	59	59	111000	118000	18	18	49	54	Carbamidomethylation; Oxidation (M); Mutation	24080	GrpE protein homolog OS=Oreochromis niloticus OX=8128 GN=grpel1 PE=3 SV=1
432	808		I3JZR8|I3JZR8_ORENI	353.93	55	50	55	96600	118000	27	27	62	75	Carbamidomethylation; Deamidation (NQ); Mutation	46024	Uncharacterized protein OS=Oreochromis niloticus OX=8128 GN=ikbip PE=4 SV=1
525	850		A0A669D0E7|A0A669D0E7_ORENI	331.97	50	42	45	120000	117000	25	24	60	61	Carbamidomethylation; Oxidation (M); Deamidation (NQ); Mutation	65414	GB1/RHD3-type G domain-containing protein OS=Oreochromis niloticus OX=8128 GN=LOC100707350 PE=3 SV=1
433	816		A0A669D8U9|A0A669D8U9_ORENI	347.44	58	54	58	91700	117000	23	23	64	73	Carbamidomethylation; Oxidation (M); Mutation	50503	Inorganic diphosphatase OS=Oreochromis niloticus OX=8128 GN=LOC100699947 PE=3 SV=1
486	200		A0A669EGE5|A0A669EGE5_ORENI	359.13	58	49	54	87100	117000	37	37	58	69	Carbamidomethylation; Oxidation (M); Deamidation (NQ); Mutation	82822	Enoyl-CoA hydratase OS=Oreochromis niloticus OX=8128 GN=LOC100703423 PE=3 SV=1
1160	3848		I3JDY3|I3JDY3_ORENI	275.42	55	49	55	78500	117000	13	13	26	41	Mutation	20344	Cytochrome c oxidase subunit 4 OS=Oreochromis niloticus OX=8128 PE=3 SV=2
765	2023		I3JPE6|I3JPE6_ORENI	277.74	46	38	39	129000	116000	14	14	45	49	Carbamidomethylation; Oxidation (M); Deamidation (NQ); Mutation	42900	Cathepsin D OS=Oreochromis niloticus OX=8128 GN=LOC100700357 PE=3 SV=1
350	439		I3KE22|I3KE22_ORENI	361.05	39	36	36	123000	116000	35	34	79	82	Carbamidomethylation; Deamidation (NQ); Mutation	147955	Uncharacterized protein OS=Oreochromis niloticus OX=8128 GN=sec31a PE=3 SV=2
1005	1900		I3IYD0|I3IYD0_ORENI	312.33	73	69	73	72600	116000	18	18	37	37	Carbamidomethylation; Deamidation (NQ); Mutation	24789	Eukaryotic translation initiation factor 3 subunit K OS=Oreochromis niloticus OX=8128 GN=EIF3K PE=3 SV=2
456	1032		A0A669BKC4|A0A669BKC4_ORENI	321.01	64	63	61	118000	115000	27	27	71	61	Carbamidomethylation; Oxidation (M); Deamidation (NQ); Mutation	40730	Macrophage-capping protein OS=Oreochromis niloticus OX=8128 GN=capg PE=3 SV=1
767	1450		I3IY81|I3IY81_ORENI	311.51	52	48	52	112000	115000	19	17	47	47	Carbamidomethylation; Deamidation (NQ); Mutation	45313	Actin-related protein 2 OS=Oreochromis niloticus OX=8128 GN=actr2 PE=3 SV=2
334	154		I3K650|I3K650_ORENI	367.55	61	60	56	109000	115000	30	30	82	83	Carbamidomethylation; Oxidation (M); Deamidation (NQ); Mutation	59935	Nop domain-containing protein OS=Oreochromis niloticus OX=8128 GN=nop58 PE=3 SV=1
452	169		I3J6R3|I3J6R3_ORENI	341.89	61	52	56	102000	115000	31	25	62	71	Carbamidomethylation; Oxidation (M); Deamidation (NQ); Mutation	59782	Uncharacterized protein OS=Oreochromis niloticus OX=8128 GN=LOC100701839 PE=3 SV=2
494	1273		I3JMN4|I3JMN4_ORENI	339.12	65	65	65	100000	115000	27	27	60	66	Carbamidomethylation; Oxidation (M); Deamidation (NQ); Mutation	34164	Uncharacterized protein OS=Oreochromis niloticus OX=8128 GN=fbl PE=3 SV=2
209	62		A0A669EL18|A0A669EL18_ORENI	428.5	66	56	66	94700	115000	74	74	101	124	Carbamidomethylation; Oxidation (M); Deamidation (NQ); Mutation	144245	Rib_recp_KP_reg domain-containing protein OS=Oreochromis niloticus OX=8128 GN=ktn1 PE=4 SV=1
653	783		A0A669E0E8|A0A669E0E8_ORENI	335.84	53	47	53	73300	115000	24	24	47	57	Carbamidomethylation; Mutation	57749	UBX domain-containing protein OS=Oreochromis niloticus OX=8128 GN=faf2 PE=4 SV=1
246	421		I3KLB0|I3KLB0_ORENI	386.08	42	42	42	108000	114000	49	49	99	104	Carbamidomethylation; Deamidation (NQ); Mutation	142621	Uncharacterized protein OS=Oreochromis niloticus OX=8128 PE=3 SV=2
585	593		A0A669C8V6|A0A669C8V6_ORENI	333.47	51	50	50	100000	114000	27	26	62	51	Carbamidomethylation; Deamidation (NQ); Mutation	61734	Ubiquitin carboxyl-terminal hydrolase OS=Oreochromis niloticus OX=8128 GN=usp14 PE=3 SV=1
145	307		I3JN21|I3JN21_ORENI	430.27	45	42	43	99500	114000	89	89	141	145	Carbamidomethylation; Deamidation (NQ); Mutation	274953	MPN domain-containing protein OS=Oreochromis niloticus OX=8128 GN=prpf8 PE=4 SV=1
190	430		A0A669D2N8|A0A669D2N8_ORENI	403.5	41	40	40	85400	114000	51	25	119	122	Carbamidomethylation; Oxidation (M); Deamidation (NQ); Mutation	118728	Sodium/potassium-transporting ATPase subunit alpha OS=Oreochromis niloticus OX=8128 GN=ATP1A1 PE=3 SV=1
144	309		A0A669B0Y9|A0A669B0Y9_ORENI	439.13	48	47	44	152000	113000	87	87	153	134	Carbamidomethylation; Deamidation (NQ); Mutation	287265	HECT-type E3 ubiquitin transferase OS=Oreochromis niloticus OX=8128 GN=hectd1 PE=3 SV=1
731	2604		A0A669DY89|A0A669DY89_ORENI	269.69	50	49	50	122000	112000	17	17	49	48	Carbamidomethylation; Oxidation (M); Deamidation (NQ)	17592	Uncharacterized protein OS=Oreochromis niloticus OX=8128 GN=rpl32 PE=3 SV=1
797	138		A0A669EV06|A0A669EV06_ORENI	341.31	64	50	59	46900	112000	32	32	43	47	Carbamidomethylation; Mutation	82898	Uncharacterized protein OS=Oreochromis niloticus OX=8128 GN=atg7 PE=4 SV=1
866	1004		A0A669DQK3|A0A669DQK3_ORENI	287.05	43	42	37	113000	111000	20	20	43	41	Carbamidomethylation; Oxidation (M)	54041	Citrate synthase OS=Oreochromis niloticus OX=8128 GN=cs PE=3 SV=1
474	719		I3J899|I3J899_ORENI	346.78	82	79	82	99200	111000	25	24	64	64	Carbamidomethylation; Deamidation (NQ); Mutation	34818	N-ethylmaleimide-sensitive factor attachment protein alpha b OS=Oreochromis niloticus OX=8128 PE=3 SV=2
1440	4373		A0A669C2A9|A0A669C2A9_ORENI	225.02	29	29	29	90200	110000	6	6	27	26	Deamidation (NQ)	21243	Translocon-associated protein subunit delta OS=Oreochromis niloticus OX=8128 PE=3 SV=1
294	23		I3KX47|I3KX47_ORENI	389.65	70	69	70	105000	109000	42	42	92	91	Carbamidomethylation; Oxidation (M); Deamidation (NQ); Mutation	63241	Nop domain-containing protein OS=Oreochromis niloticus OX=8128 GN=nop56 PE=3 SV=1
544	1312		A0A669CN48|A0A669CN48_ORENI	306.35	38	34	38	100000	109000	23	22	57	61	Carbamidomethylation; Deamidation (NQ); Mutation	70868	Uncharacterized protein OS=Oreochromis niloticus OX=8128 GN=LOC100698771 PE=3 SV=1
321	48		A0A669ESQ5|A0A669ESQ5_ORENI	380.09	68	64	64	93500	109000	51	51	80	91	Carbamidomethylation; Oxidation (M); Deamidation (NQ); Mutation	64566	Stress-induced-phosphoprotein 1 OS=Oreochromis niloticus OX=8128 GN=stip1 PE=4 SV=1
788	2918		I3KDK3|I3KDK3_ORENI	281.23	51	47	51	92200	109000	15	15	43	49	Carbamidomethylation; Mutation	24122	GOLD domain-containing protein OS=Oreochromis niloticus OX=8128 GN=tmed10 PE=3 SV=1
649	1637		A0A669DGX3|A0A669DGX3_ORENI	324.56	60	48	56	91100	109000	20	20	46	59	Carbamidomethylation; Oxidation (M); Deamidation (NQ); Mutation	43741	Cathepsin D OS=Oreochromis niloticus OX=8128 GN=ctsd PE=3 SV=1
338	235		I3K2T4|I3K2T4_ORENI	393.36	59	45	57	83900	109000	52	52	67	97	Carbamidomethylation; Deamidation (NQ); Mutation	112971	Isoleucine--tRNA ligase OS=Oreochromis niloticus OX=8128 GN=iars2 PE=3 SV=1
1399	567		I3JNC3|I3JNC3_ORENI	301.49	68	49	68	25900	109000	20	20	26	29	Carbamidomethylation	45718	Aminotran_1_2 domain-containing protein OS=Oreochromis niloticus OX=8128 GN=gcat PE=3 SV=2
522	226		I3KPU6|I3KPU6_ORENI	334.71	54	50	49	90200	108000	31	28	57	64	Carbamidomethylation; Oxidation (M); Deamidation (NQ); Mutation	70607	Uncharacterized protein OS=Oreochromis niloticus OX=8128 GN=fubp1 PE=4 SV=2
288	171		A0A669BHA9|A0A669BHA9_ORENI	358.62	53	48	50	85300	108000	46	46	78	106	Carbamidomethylation; Deamidation (NQ); Mutation	110479	Uncharacterized protein OS=Oreochromis niloticus OX=8128 GN=hyou1 PE=3 SV=1
1621	3907		D2KP27|D2KP27_ORENI	206.29	30	30	26	70000	108000	7	7	21	26		26096	Cytochrome c oxidase subunit 2 OS=Oreochromis niloticus OX=8128 GN=COII PE=3 SV=1
880	4893		A0A669BTF5|A0A669BTF5_ORENI	199.4	31	31	31	103000	107000	9	8	41	42	Mutation	13509	Histone H2A OS=Oreochromis niloticus OX=8128 GN=LOC100706645 PE=3 SV=1
880	4809		A0A669DW24|A0A669DW24_ORENI	199.4	28	28	28	103000	107000	9	8	41	42	Mutation	15065	Histone H2A OS=Oreochromis niloticus OX=8128 GN=LOC100694115 PE=3 SV=1
860	1217		I3J8C4|I3J8C4_ORENI	290.41	65	60	62	98500	107000	15	15	43	42	Carbamidomethylation; Deamidation (NQ)	29817	26S proteasome non-ATPase regulatory subunit 8 OS=Oreochromis niloticus OX=8128 PE=3 SV=2
620	557		I3IUQ2|I3IUQ2_ORENI	333.21	74	73	73	92900	107000	25	22	57	51	Carbamidomethylation; Deamidation (NQ); Mutation	46051	Aspartate aminotransferase OS=Oreochromis niloticus OX=8128 GN=GOT1 PE=3 SV=2
1587	4453		A0A669BA97|A0A669BA97_ORENI	225.46	74	68	74	86800	107000	13	13	21	27	Carbamidomethylation; Deamidation (NQ); Mutation	17370	Sod_Cu domain-containing protein OS=Oreochromis niloticus OX=8128 GN=sod1 PE=4 SV=1
695	924		A0A669C1T4|A0A669C1T4_ORENI	331.38	61	56	61	73800	107000	30	30	46	54	Carbamidomethylation; Deamidation (NQ); Mutation	59096	Hydroxymethylglutaryl-CoA synthase OS=Oreochromis niloticus OX=8128 GN=LOC100712075 PE=3 SV=1
1513	1316		A0A669F5B7|A0A669F5B7_ORENI	266.27	43	39	40	16600	107000	18	9	26	24	Carbamidomethylation; Deamidation (NQ); Mutation	53948	RNA helicase OS=Oreochromis niloticus OX=8128 GN=ddx6 PE=3 SV=1
598	976		A0A669BAP2|A0A669BAP2_ORENI	321.52	59	58	59	120000	106000	25	25	55	56	Carbamidomethylation; Deamidation (NQ)	43076	V-type proton ATPase subunit OS=Oreochromis niloticus OX=8128 GN=LOC100705898 PE=3 SV=1
325	278		A0A669BT44|A0A669BT44_ORENI	382.72	49	48	46	107000	106000	46	46	88	79	Carbamidomethylation; Deamidation (NQ); Mutation	83488	Thimet oligopeptidase 1 OS=Oreochromis niloticus OX=8128 PE=3 SV=1
591	674		A0A669F715|A0A669F715_ORENI	316.57	57	49	56	104000	106000	23	23	49	63	Carbamidomethylation; Deamidation (NQ)	51650	Protein-synthesizing GTPase OS=Oreochromis niloticus OX=8128 GN=eif2s3 PE=4 SV=1
545	790		A0A669D3M8|A0A669D3M8_ORENI	339.3	46	41	44	101000	106000	31	30	61	57	Carbamidomethylation; Deamidation (NQ); Mutation	56067	Serine/threonine protein phosphatase 2A regulatory subunit OS=Oreochromis niloticus OX=8128 GN=ppp2r5e PE=3 SV=1
461	2554		I3JL29|I3JL29_ORENI	303.11	52	52	42	87700	106000	15	8	63	69	Carbamidomethylation; Oxidation (M); Mutation	31300	ADP-ribosylation factor 5 OS=Oreochromis niloticus OX=8128 PE=3 SV=2
633	813		I3K1V5|I3K1V5_ORENI	360.99	60	55	60	68900	106000	27	24	46	60	Carbamidomethylation; Oxidation (M); Deamidation (NQ); Mutation	51979	POTRA domain-containing protein OS=Oreochromis niloticus OX=8128 GN=LOC100697268 PE=3 SV=1
552	183		A0A669C260|A0A669C260_ORENI	335.12	61	56	60	95100	105000	32	32	52	65	Carbamidomethylation; Deamidation (NQ); Mutation	55092	UDP-glucose 6-dehydrogenase OS=Oreochromis niloticus OX=8128 GN=ugdh PE=3 SV=1
521	256		A0A669EWT8|A0A669EWT8_ORENI	317.84	49	45	49	91100	105000	33	33	58	63	Carbamidomethylation; Deamidation (NQ); Mutation	70222	SAC domain-containing protein OS=Oreochromis niloticus OX=8128 PE=4 SV=1
557	1452		A0A669DNM2|A0A669DNM2_ORENI	306.88	62	62	62	76000	105000	20	18	53	64	Carbamidomethylation; Oxidation (M); Deamidation (NQ); Mutation	32615	Voltage-dependent anion-selective channel protein 2 OS=Oreochromis niloticus OX=8128 GN=VDAC2 PE=3 SV=1
523	214		A0A669DFM8|A0A669DFM8_ORENI	349.91	54	53	45	119000	104000	37	35	64	57	Carbamidomethylation; Mutation	70464	Plastin 3 (T isoform) OS=Oreochromis niloticus OX=8128 PE=4 SV=1
469	106		A0A669BND2|A0A669BND2_ORENI	339.69	51	45	46	81800	104000	36	36	59	70	Deamidation (NQ); Mutation	73810	AAA domain-containing protein OS=Oreochromis niloticus OX=8128 GN=ATAD3A PE=4 SV=1
1012	1399		I3JHB6|I3JHB6_ORENI	310.03	45	45	36	81400	104000	16	16	34	40	Carbamidomethylation; Oxidation (M)	51579	Dolichyl-diphosphooligosaccharide--protein glycosyltransferase 48 kDa subunit OS=Oreochromis niloticus OX=8128 GN=ddost PE=3 SV=2
652	1459		A0A669B3P5|A0A669B3P5_ORENI	323.88	61	51	61	116000	103000	25	23	55	49	Carbamidomethylation; Oxidation (M); Mutation	43882	HABP4_PAI-RBP1 domain-containing protein OS=Oreochromis niloticus OX=8128 GN=LOC100699359 PE=4 SV=1
626	1257		A0A669ELI5|A0A669ELI5_ORENI	296.84	71	70	71	111000	103000	20	20	51	56	Carbamidomethylation; Deamidation (NQ)	26725	LIM and SH3 domain protein 1 OS=Oreochromis niloticus OX=8128 GN=lasp1 PE=4 SV=1
309	243		A0A669DDJ5|A0A669DDJ5_ORENI	377.96	50	47	43	99800	103000	50	50	83	92	Carbamidomethylation; Deamidation (NQ); Mutation	135229	Leucine--tRNA ligase OS=Oreochromis niloticus OX=8128 GN=lars1 PE=3 SV=1
357	404		I3JVV0|I3JVV0_ORENI	381.61	42	34	39	86900	103000	63	63	72	87	Carbamidomethylation; Deamidation (NQ); Mutation	222613	Uncharacterized protein OS=Oreochromis niloticus OX=8128 GN=nup205 PE=3 SV=2
662	583		A0A669DVE3|A0A669DVE3_ORENI	317.64	66	63	65	83200	103000	27	27	50	53	Carbamidomethylation; Mutation	52907	Dihydrolipoamide acetyltransferase component of pyruvate dehydrogenase complex OS=Oreochromis niloticus OX=8128 PE=3 SV=1
1134	4702		A0A669DQZ7|A0A669DQZ7_ORENI	231.05	24	24	22	154000	102000	8	8	35	33	Carbamidomethylation; Mutation	17668	40S ribosomal protein S20 OS=Oreochromis niloticus OX=8128 GN=rps20 PE=3 SV=1
241	414		I3IVJ2|I3IVJ2_ORENI	407.37	40	38	39	104000	102000	58	42	103	102	Carbamidomethylation; Mutation	139391	Calcium-transporting ATPase OS=Oreochromis niloticus OX=8128 GN=LOC100696627 PE=3 SV=2
445	810		I3J927|I3J927_ORENI	322.27	59	57	59	91200	102000	22	22	68	66	Deamidation (NQ); Mutation	54513	GTPase activating protein (SH3 domain) binding protein 1 OS=Oreochromis niloticus OX=8128 PE=4 SV=2
339	374		A0A669F2X2|A0A669F2X2_ORENI	340.82	45	43	43	32600	102000	42	7	89	74	Carbamidomethylation; Deamidation (NQ); Mutation	98218	Eukaryotic translation initiation factor 3 subunit C OS=Oreochromis niloticus OX=8128 GN=EIF3C PE=3 SV=1
454	221		A0A669B6P8|A0A669B6P8_ORENI	343.52	57	55	53	106000	101000	36	36	70	63	Carbamidomethylation	58424	Coatomer subunit delta OS=Oreochromis niloticus OX=8128 GN=arcn1 PE=3 SV=1
1297	1201		I3JY89|I3JY89_ORENI	269.49	37	31	34	25900	101000	17	17	26	34	Carbamidomethylation; Deamidation (NQ); Mutation	59594	CAP10 domain-containing protein OS=Oreochromis niloticus OX=8128 GN=poglut3 PE=3 SV=2
645	571		A0A669CHI7|A0A669CHI7_ORENI	316.49	61	61	56	20700	101000	26	18	54	51	Carbamidomethylation; Deamidation (NQ); Mutation	52140	Rab GDP dissociation inhibitor OS=Oreochromis niloticus OX=8128 GN=LOC100709395 PE=3 SV=1
421	678		I3JQY5|I3JQY5_ORENI	347.07	57	44	57	104000	100000	31	31	64	76	Carbamidomethylation; Mutation	58380	Family with sequence similarity 114 member A1 OS=Oreochromis niloticus OX=8128 PE=3 SV=2
497	1002		A0A669BKK7|A0A669BKK7_ORENI	338.28	52	52	49	92100	100000	21	21	60	65	Carbamidomethylation; Deamidation (NQ); Mutation	49156	Ubiquinol-cytochrome c reductase core protein 2a OS=Oreochromis niloticus OX=8128 PE=4 SV=1
798	1084		I3KYC9|I3KYC9_ORENI	343.44	55	48	53	85300	99900	19	19	42	48	Oxidation (M); Mutation	53619	Fumarate hydratase mitochondrial OS=Oreochromis niloticus OX=8128 GN=FH PE=3 SV=2
655	1108		I3JY32|I3JY32_ORENI	325.67	67	67	65	88800	99400	24	24	50	54	Carbamidomethylation; Deamidation (NQ); Mutation	37973	Ubiquitin carboxyl-terminal hydrolase OS=Oreochromis niloticus OX=8128 GN=uchl5 PE=3 SV=2
1047	2922		I3JVX4|I3JVX4_ORENI	271.38	60	48	60	64300	99200	13	13	30	42	Carbamidomethylation; Deamidation (NQ); Mutation	26789	Thioredoxin domain-containing protein OS=Oreochromis niloticus OX=8128 GN=prdx3 PE=4 SV=1
1495	3219		A0A669D8P4|A0A669D8P4_ORENI	217.59	28	27	28	120000	98900	11	11	28	23	Carbamidomethylation; Oxidation (M); Mutation	23973	60S ribosomal protein L31 OS=Oreochromis niloticus OX=8128 GN=rpl31 PE=3 SV=1
153	1322		A0A669ELX0|A0A669ELX0_ORENI	338.84	76	76	76	113000	98900	22	4	134	145	Carbamidomethylation; Oxidation (M); Deamidation (NQ)	23745	RAB1A member RAS oncogene family b OS=Oreochromis niloticus OX=8128 PE=4 SV=1
1679	7829		I3JMG5|I3JMG5_ORENI	193.34	39	39	39	95400	98700	5	5	24	21		8441	60S ribosomal protein L38 OS=Oreochromis niloticus OX=8128 GN=RPL38 PE=3 SV=2
269	98		A0A669B5H8|A0A669B5H8_ORENI	373.47	78	67	75	81900	98400	37	16	94	97	Carbamidomethylation; Oxidation (M); Deamidation (NQ); Mutation	55302	Serine hydroxymethyltransferase OS=Oreochromis niloticus OX=8128 GN=LOC100690586 PE=3 SV=1
760	1134		A0A669EL69|A0A669EL69_ORENI	279.9	62	60	53	71800	98300	17	17	38	56	Carbamidomethylation; Oxidation (M); Deamidation (NQ)	33369	Uncharacterized protein OS=Oreochromis niloticus OX=8128 GN=slc25a11 PE=3 SV=1
685	1271		A0A669C4F2|A0A669C4F2_ORENI	296.02	41	40	39	82000	98100	20	20	48	53	Carbamidomethylation; Deamidation (NQ); Mutation	67635	Acetyltransferase component of pyruvate dehydrogenase complex OS=Oreochromis niloticus OX=8128 PE=3 SV=1
79	821		A0A669C306|A0A669C306_ORENI	377.11	60	52	60	32400	98000	46	5	201	210	Carbamidomethylation; Oxidation (M); Deamidation (NQ); Mutation	55659	Tubulin alpha chain OS=Oreochromis niloticus OX=8128 PE=3 SV=1
600	2209		A0A669DQP1|A0A669DQP1_ORENI	268.76	66	61	66	68200	97300	14	14	46	65	Carbamidomethylation; Oxidation (M); Deamidation (NQ); Mutation	33719	Cytochrome c domain-containing protein OS=Oreochromis niloticus OX=8128 GN=LOC100694607 PE=3 SV=1
427	1487		A0A669D7M4|A0A669D7M4_ORENI	267.04	71	69	63	114000	97100	20	11	79	60	Carbamidomethylation; Oxidation (M); Deamidation (NQ); Mutation	26288	Uncharacterized protein OS=Oreochromis niloticus OX=8128 GN=LOC100690298 PE=4 SV=1
495	105		A0A669B557|A0A669B557_ORENI	358.08	69	68	66	72600	96900	33	33	63	63	Carbamidomethylation; Deamidation (NQ)	69916	Phosphoenolpyruvate carboxykinase (GTP) OS=Oreochromis niloticus OX=8128 PE=3 SV=1
247	339		A0A669EIX9|A0A669EIX9_ORENI	373.78	53	51	52	117000	96700	37	18	95	108	Carbamidomethylation; Oxidation (M); Deamidation (NQ); Mutation	67158	Isocitrate dehydrogenase (NADP(+)) OS=Oreochromis niloticus OX=8128 GN=LOC100702682 PE=3 SV=1
487	1125		A0A669B0A8|A0A669B0A8_ORENI	347.84	60	59	57	84900	95900	32	32	65	62	Carbamidomethylation; Oxidation (M); Deamidation (NQ); Mutation	43886	Small RNA binding exonuclease protection factor La OS=Oreochromis niloticus OX=8128 PE=4 SV=1
590	140		A0A669CJQ9|A0A669CJQ9_ORENI	358.14	56	47	56	62200	95500	28	28	46	66	Carbamidomethylation; Oxidation (M); Deamidation (NQ); Mutation	72231	Alkylglycerone-phosphate synthase OS=Oreochromis niloticus OX=8128 GN=agps PE=3 SV=1
280	870		I3JPG2|I3JPG2_ORENI	371.76	62	60	54	83600	95300	41	8	85	101	Carbamidomethylation; Oxidation (M); Deamidation (NQ); Mutation	57073	Adenylosuccinate lyase OS=Oreochromis niloticus OX=8128 PE=3 SV=2
994	2460		A0A669FAG9|A0A669FAG9_ORENI	255.12	53	48	53	102000	95100	13	13	39	36	Carbamidomethylation; Deamidation (NQ); Mutation	17986	40S ribosomal protein S23 OS=Oreochromis niloticus OX=8128 GN=rps23 PE=3 SV=1
569	2842		A0A669DXP8|A0A669DXP8_ORENI	296.32	61	61	61	76600	94900	13	7	52	63	Oxidation (M); Deamidation (NQ); Mutation	21538	Uncharacterized protein OS=Oreochromis niloticus OX=8128 GN=LOC100700167 PE=3 SV=1
744	2245		A0A669D4U7|A0A669D4U7_ORENI	290.21	75	75	74	125000	94800	14	14	52	44	Carbamidomethylation; Deamidation (NQ)	21770	Uncharacterized protein OS=Oreochromis niloticus OX=8128 GN=pdcd6 PE=4 SV=1
607	2069		I3K5R5|I3K5R5_ORENI	326.6	65	53	59	75500	94700	19	19	50	60	Oxidation (M); Deamidation (NQ); Mutation	39661	PHB domain-containing protein OS=Oreochromis niloticus OX=8128 GN=stoml2 PE=3 SV=2
1376	3037		A0A669CR21|A0A669CR21_ORENI	264.33	61	61	53	94800	94500	11	11	29	27	Carbamidomethylation; Mutation	16617	Uncharacterized protein OS=Oreochromis niloticus OX=8128 GN=LOC100699599 PE=3 SV=1
555	689		A0A669DEX5|A0A669DEX5_ORENI	342.51	40	35	40	75800	94500	31	28	57	60	Carbamidomethylation; Mutation	59875	Annexin OS=Oreochromis niloticus OX=8128 GN=LOC100702381 PE=3 SV=1
320	1448		I3J728|I3J728_ORENI	337.57	73	73	73	97100	93900	25	19	85	88	Carbamidomethylation; Oxidation (M); Deamidation (NQ); Mutation	28091	14_3_3 domain-containing protein OS=Oreochromis niloticus OX=8128 GN=LOC100700668 PE=3 SV=1
533	1034		A0A669CTE0|A0A669CTE0_ORENI	334.39	43	40	43	70400	93600	31	31	52	67	Carbamidomethylation; Oxidation (M); Deamidation (NQ); Mutation	60534	Uncharacterized protein OS=Oreochromis niloticus OX=8128 GN=ccdc47 PE=4 SV=1
712	1283		A0A669F0F6|A0A669F0F6_ORENI	305.11	46	46	46	76500	93300	20	20	52	47	Carbamidomethylation; Mutation	50017	Protein arginine methyltransferase 1 OS=Oreochromis niloticus OX=8128 PE=4 SV=1
670	1374		A0A669E4L1|A0A669E4L1_ORENI	301.99	45	41	45	93700	93100	21	19	51	51	Carbamidomethylation; Deamidation (NQ); Mutation	44194	Annexin OS=Oreochromis niloticus OX=8128 GN=anxa4 PE=3 SV=1
236	575		A0A669C1U1|A0A669C1U1_ORENI	359.25	64	62	64	84600	92700	31	22	98	111	Carbamidomethylation; Oxidation (M); Deamidation (NQ); Mutation	51047	Phosphopyruvate hydratase OS=Oreochromis niloticus OX=8128 PE=3 SV=1
220	350		A0A669CRV8|A0A669CRV8_ORENI	437.13	44	35	40	75700	92700	86	86	98	116	Carbamidomethylation; Deamidation (NQ); Mutation	295865	Uncharacterized protein OS=Oreochromis niloticus OX=8128 GN=CUL7 PE=3 SV=1
684	733		I3KYC1|I3KYC1_ORENI	325.92	58	53	56	83600	92600	22	22	47	54	Carbamidomethylation; Deamidation (NQ)	54902	Aldehyde dehydrogenase (NAD(+)) OS=Oreochromis niloticus OX=8128 PE=3 SV=2
473	314		I3JUS0|I3JUS0_ORENI	350.54	56	53	55	72900	92000	34	29	67	61	Carbamidomethylation; Deamidation (NQ); Mutation	81165	Acyl-CoA synthetase long chain family member 3b OS=Oreochromis niloticus OX=8128 PE=4 SV=2
583	257		A0A669D6R6|A0A669D6R6_ORENI	339.85	55	52	55	79200	91900	31	31	57	56	Carbamidomethylation; Deamidation (NQ); Mutation	66030	Thioredoxin-disulfide reductase OS=Oreochromis niloticus OX=8128 PE=3 SV=1
1004	1329		I3KD76|I3KD76_ORENI	318.78	67	61	67	58200	91900	19	19	36	38	Carbamidomethylation; Oxidation (M); Mutation	32193	Purine nucleoside phosphorylase OS=Oreochromis niloticus OX=8128 GN=PNP PE=3 SV=2
58	87		A0A669CDH3|A0A669CDH3_ORENI	443.48	69	66	66	44700	91900	71	6	222	243	Carbamidomethylation; Oxidation (M); Deamidation (NQ); Mutation	62691	ATP synthase subunit alpha OS=Oreochromis niloticus OX=8128 GN=atp5f1a PE=3 SV=1
694	1817		A0A669BQB5|A0A669BQB5_ORENI	316.02	70	61	70	87500	91700	20	20	45	55	Deamidation (NQ); Mutation	33864	CSD domain-containing protein OS=Oreochromis niloticus OX=8128 GN=ybx1 PE=4 SV=1
913	2114		I3KME3|I3KME3_ORENI	273.51	68	67	68	105000	91500	18	18	38	42	Oxidation (M); Deamidation (NQ); Mutation	17224	KOW domain-containing protein OS=Oreochromis niloticus OX=8128 GN=LOC100708525 PE=3 SV=1
563	846		A0A669DW57|A0A669DW57_ORENI	328.39	56	56	56	79500	91400	27	27	56	59	Carbamidomethylation; Oxidation (M); Deamidation (NQ); Mutation	46487	Succinate--CoA ligase [GDP-forming] subunit beta mitochondrial OS=Oreochromis niloticus OX=8128 GN=suclg2 PE=3 SV=1
199	263		I3JX75|I3JX75_ORENI	420.08	47	41	44	86600	90800	79	79	105	130	Carbamidomethylation; Deamidation (NQ); Mutation	244078	Uncharacterized protein OS=Oreochromis niloticus OX=8128 GN=snrnp200 PE=3 SV=1
722	2223		I3KBZ5|I3KBZ5_ORENI	297.26	56	49	54	74900	90800	19	19	48	50	Carbamidomethylation; Deamidation (NQ); Mutation	35667	Galectin OS=Oreochromis niloticus OX=8128 GN=LOC100702318 PE=4 SV=1
20	141		A0A669EI33|A0A669EI33_ORENI	458.38	79	67	79	86000	90500	67	8	348	394	Carbamidomethylation; Oxidation (M); Deamidation (NQ); Mutation	60755	Tubulin alpha chain OS=Oreochromis niloticus OX=8128 GN=LOC109197651 PE=3 SV=1
1011	2556		I3J2X3|I3J2X3_ORENI	268.64	61	61	61	74600	90500	11	11	31	43	Carbamidomethylation; Oxidation (M); Deamidation (NQ)	20645	Malignant T-cell-amplified sequence OS=Oreochromis niloticus OX=8128 GN=mcts1 PE=3 SV=2
492	224		I3KAI2|I3KAI2_ORENI	354.27	53	48	50	74600	90500	40	40	54	72	Deamidation (NQ); Mutation	71630	Protein disulfide-isomerase A4 OS=Oreochromis niloticus OX=8128 PE=3 SV=2
466	566		A0A669CV88|A0A669CV88_ORENI	344.39	64	62	59	108000	90300	24	24	71	59	Carbamidomethylation; Deamidation (NQ); Mutation	50182	Galactokinase 2 OS=Oreochromis niloticus OX=8128 PE=3 SV=1
654	975		I3JF24|I3JF24_ORENI	332.27	65	60	65	95600	89300	23	23	53	51	Carbamidomethylation; Oxidation (M); Deamidation (NQ); Mutation	36025	Eukaryotic translation initiation factor 2 subunit 1 OS=Oreochromis niloticus OX=8128 GN=eif2s1 PE=3 SV=1
479	75		I3KCS7|I3KCS7_ORENI	375.21	62	58	59	92200	89300	46	40	60	67	Carbamidomethylation; Deamidation (NQ)	109525	Kinesin-like protein OS=Oreochromis niloticus OX=8128 GN=LOC100700741 PE=3 SV=1
455	148		A0A669C3E9|A0A669C3E9_ORENI	362.77	62	52	59	79500	89300	38	38	55	77	Carbamidomethylation; Deamidation (NQ); Mutation	77637	NADPH--cytochrome P450 reductase OS=Oreochromis niloticus OX=8128 GN=POR PE=3 SV=1
1263	4850		A0A669EQP2|A0A669EQP2_ORENI	216.22	30	30	30	118000	89100	8	8	31	31	Oxidation (M)	15245	40S ribosomal protein S24 OS=Oreochromis niloticus OX=8128 PE=3 SV=1
736	1185		A0A669CFF7|A0A669CFF7_ORENI	332.53	62	48	62	60900	89100	22	22	46	51	Carbamidomethylation; Deamidation (NQ); Mutation	50811	Uncharacterized protein OS=Oreochromis niloticus OX=8128 GN=LOC100709124 PE=4 SV=1
346	1138		A0A669B1W0|A0A669B1W0_ORENI	352.85	67	60	67	91600	88900	28	25	79	82	Deamidation (NQ); Mutation	41473	Uncharacterized protein OS=Oreochromis niloticus OX=8128 GN=LOC100698185 PE=4 SV=1
476	37		I3JN19|I3JN19_ORENI	351.21	75	72	72	91400	88800	30	30	64	64	Carbamidomethylation; Deamidation (NQ); Mutation	39084	UDP-glucose 4-epimerase OS=Oreochromis niloticus OX=8128 GN=gale PE=3 SV=2
1535	1816	8	TiLVS6+1.1	282.71	51	0	51		88700	18	18	0	49	Carbamidomethylation; Deamidation (NQ); Mutation	37084	TiLVS6+1.1
530	1061		A0A669CD23|A0A669CD23_ORENI	283.43	35	35	35	71000	88300	20	20	60	60	Carbamidomethylation; Deamidation (NQ); Mutation	74064	Uncharacterized protein OS=Oreochromis niloticus OX=8128 GN=clptm1 PE=3 SV=1
762	2043		I3KQ73|I3KQ73_ORENI	281.89	58	56	58	70200	88300	20	20	49	45	Carbamidomethylation; Oxidation (M); Deamidation (NQ); Mutation	27273	MSP domain-containing protein OS=Oreochromis niloticus OX=8128 GN=vapa PE=4 SV=1
508	2794		A0A669DI55|A0A669DI55_ORENI	314.13	51	46	51	112000	88200	20	20	69	54	Carbamidomethylation; Oxidation (M); Deamidation (NQ); Mutation	40230	Uncharacterized protein OS=Oreochromis niloticus OX=8128 GN=LOC100703974 PE=3 SV=1
682	887		A0A669F064|A0A669F064_ORENI	328.8	47	46	47	74000	87800	27	27	47	54	Carbamidomethylation; Deamidation (NQ); Mutation	62557	Lectin mannose-binding 1 OS=Oreochromis niloticus OX=8128 PE=4 SV=1
807	1983		A0A669CU46|A0A669CU46_ORENI	294.81	57	56	57	54900	87800	18	18	40	49	Carbamidomethylation; Oxidation (M); Deamidation (NQ)	32801	Isopentenyl-diphosphate Delta-isomerase OS=Oreochromis niloticus OX=8128 GN=idi1 PE=3 SV=1
536	123		A0A669C0M4|A0A669C0M4_ORENI	347.08	61	56	54	77700	87400	29	29	56	63	Carbamidomethylation; Oxidation (M); Deamidation (NQ); Mutation	56917	Uncharacterized protein OS=Oreochromis niloticus OX=8128 GN=hspa14 PE=3 SV=1
838	1375		A0A669CP63|A0A669CP63_ORENI	313.11	38	36	38	84100	87200	18	18	39	48	Carbamidomethylation	48291	Thioredoxin domain-containing protein OS=Oreochromis niloticus OX=8128 GN=erp44 PE=4 SV=1
195	401		A0A669EWD1|A0A669EWD1_ORENI	410.43	39	34	36	86600	87100	81	81	113	124	Carbamidomethylation; Deamidation (NQ); Mutation	295742	Ubiquitinyl hydrolase 1 OS=Oreochromis niloticus OX=8128 GN=usp9x PE=3 SV=1
341	356		A0A669BSY3|A0A669BSY3_ORENI	382.57	54	51	52	114000	86900	46	46	86	77	Carbamidomethylation; Mutation	115634	Calpastatin OS=Oreochromis niloticus OX=8128 GN=cast PE=3 SV=1
844	1331		I3JJM6|I3JJM6_ORENI	315.75	58	50	55	94500	86800	19	19	49	37	Carbamidomethylation; Oxidation (M); Deamidation (NQ); Mutation	39008	Eukaryotic translation initiation factor 3 subunit H OS=Oreochromis niloticus OX=8128 GN=eif3h PE=3 SV=2
268	22		I3K885|I3K885_ORENI	376.53	73	71	70	128000	86500	50	46	106	85	Carbamidomethylation; Deamidation (NQ); Mutation	74027	Uncharacterized protein OS=Oreochromis niloticus OX=8128 PE=3 SV=2
426	847		I3JEC8|I3JEC8_ORENI	326.8	69	67	69	95100	86500	23	23	71	68	Deamidation (NQ); Mutation	49787	Uncharacterized protein OS=Oreochromis niloticus OX=8128 GN=yap1 PE=4 SV=2
419	1362		I3K2T0|I3K2T0_ORENI	326.63	57	52	57	67700	86300	30	25	67	74	Carbamidomethylation; Mutation	35704	Uncharacterized protein OS=Oreochromis niloticus OX=8128 GN=hnrnpa1 PE=4 SV=2
501	93		A0A669BEB7|A0A669BEB7_ORENI	346.66	59	55	58	56900	86000	29	29	51	73	Carbamidomethylation; Deamidation (NQ); Mutation	56833	Argininosuccinate synthase OS=Oreochromis niloticus OX=8128 GN=ASS1 PE=3 SV=1
627	1401		I3KJM8|I3KJM8_ORENI	307.43	45	39	45	90800	85500	21	15	57	51	Carbamidomethylation; Deamidation (NQ); Mutation	59805	Uncharacterized protein OS=Oreochromis niloticus OX=8128 GN=LOC100709098 PE=3 SV=1
547	1218		I3K525|I3K525_ORENI	341.9	50	44	48	78000	85400	24	24	56	62	Carbamidomethylation; Oxidation (M); Deamidation (NQ); Mutation	63278	Zyxin OS=Oreochromis niloticus OX=8128 PE=4 SV=2
577	145		I3KEK7|I3KEK7_ORENI	339.52	72	63	69	69700	85300	36	36	56	58	Carbamidomethylation; Mutation	72679	Protein arginine N-methyltransferase 5 OS=Oreochromis niloticus OX=8128 GN=prmt5 PE=3 SV=2
1627	669		I3JE39|I3JE39_ORENI	276.77	55	31	50	13100	85300	21	21	20	26	Carbamidomethylation	52735	Clusterin OS=Oreochromis niloticus OX=8128 GN=clu PE=3 SV=1
66	39		A0A669EZR3|A0A669EZR3_ORENI	427.26	76	72	73	81800	84900	54	11	231	209	Carbamidomethylation; Oxidation (M); Deamidation (NQ); Mutation	68667	H(+)-transporting two-sector ATPase OS=Oreochromis niloticus OX=8128 GN=atp6v1a PE=3 SV=1
778	1888		A0A669F759|A0A669F759_ORENI	293.96	47	46	47	74300	84900	15	15	47	46	Carbamidomethylation; Oxidation (M); Deamidation (NQ)	37921	Succinate--CoA ligase [ADP/GDP-forming] subunit alpha mitochondrial OS=Oreochromis niloticus OX=8128 GN=suclg1 PE=3 SV=1
1020	925		A0A669DLG5|A0A669DLG5_ORENI	307.82	48	42	48	65000	84900	20	20	33	40	Carbamidomethylation	50499	Protein disulfide-isomerase A6 OS=Oreochromis niloticus OX=8128 GN=pdia6 PE=3 SV=1
1753	4426		A0A669CW75|A0A669CW75_ORENI	178.35	21	21	21	98100	84800	5	5	20	23		24366	Ribosomal protein L12 OS=Oreochromis niloticus OX=8128 PE=3 SV=1
435	25		I3KVH5|I3KVH5_ORENI	338.33	76	72	76	87800	84500	30	30	64	73	Carbamidomethylation; Deamidation (NQ)	45303	Uncharacterized protein OS=Oreochromis niloticus OX=8128 GN=LOC100694300 PE=4 SV=1
232	1472		A0A669EV12|A0A669EV12_ORENI	324.28	78	78	78	85200	84400	22	6	103	107	Carbamidomethylation; Oxidation (M); Deamidation (NQ)	22653	Uncharacterized protein OS=Oreochromis niloticus OX=8128 GN=LOC100707666 PE=4 SV=1
1518	3034		I3IYN0|I3IYN0_ORENI	242.15	44	32	44	60300	84400	12	12	24	26	Carbamidomethylation; Oxidation (M); Deamidation (NQ); Mutation	28474	Uncharacterized protein OS=Oreochromis niloticus OX=8128 GN=tmem33 PE=3 SV=1
890	2307		I3JI16|I3JI16_ORENI	288.78	54	50	54	78200	84200	20	19	40	42	Carbamidomethylation; Oxidation (M); Mutation	23996	Uncharacterized protein OS=Oreochromis niloticus OX=8128 GN=LOC100707400 PE=3 SV=2
431	17		A0A669B5M7|A0A669B5M7_ORENI	353.95	72	69	67	77500	84100	37	35	72	65	Carbamidomethylation; Deamidation (NQ); Mutation	48506	Isocitrate dehydrogenase [NADP] OS=Oreochromis niloticus OX=8128 PE=3 SV=1
1768	1488		A0A669CN09|A0A669CN09_ORENI	265.35	66	47	66	67500	83900	20	20	16	26	Carbamidomethylation; Mutation	35079	NADH-cytochrome b5 reductase OS=Oreochromis niloticus OX=8128 GN=LOC100692860 PE=3 SV=1
562	175		I3JDL1|I3JDL1_ORENI	338.35	54	48	52	60800	83600	33	33	52	63	Carbamidomethylation; Oxidation (M); Deamidation (NQ); Mutation	76900	Uncharacterized protein OS=Oreochromis niloticus OX=8128 GN=tmem214 PE=3 SV=2
512	240		A0A669D3Z9|A0A669D3Z9_ORENI	353.54	52	51	44	92000	83400	31	30	66	56	Carbamidomethylation; Deamidation (NQ); Mutation	82671	Uncharacterized protein OS=Oreochromis niloticus OX=8128 GN=trap1 PE=3 SV=1
1070	3125		A0A669DQU4|A0A669DQU4_ORENI	221.26	46	46	46	122000	83300	11	11	31	40	Mutation	16117	60S ribosomal protein L35 OS=Oreochromis niloticus OX=8128 GN=rpl35 PE=3 SV=1
825	1771		I3J5Q4|I3J5Q4_ORENI	301.47	52	50	52	65500	83200	20	20	44	44	Carbamidomethylation; Oxidation (M); Mutation	37068	MPN domain-containing protein OS=Oreochromis niloticus OX=8128 GN=psmd14 PE=4 SV=2
622	208		A0A669B2K5|A0A669B2K5_ORENI	334.95	63	56	59	79500	82900	28	28	55	53	Carbamidomethylation; Deamidation (NQ); Mutation	50202	Uncharacterized protein OS=Oreochromis niloticus OX=8128 GN=acot9 PE=4 SV=1
106	170		I3IXL2|I3IXL2_ORENI	422.81	58	56	56	72100	81800	61	29	176	177	Carbamidomethylation; Oxidation (M); Deamidation (NQ); Mutation	121613	ATP-citrate synthase OS=Oreochromis niloticus OX=8128 GN=ACLY PE=3 SV=2
794	3077		A0A669CCA5|A0A669CCA5_ORENI	320.32	73	73	73	69400	81700	17	17	44	47	Oxidation (M); Deamidation (NQ); Mutation	17287	Transcription factor BTF3 OS=Oreochromis niloticus OX=8128 GN=LOC100708980 PE=3 SV=1
1145	1838		I3JSF2|I3JSF2_ORENI	249.83	15	14	15	65100	81500	16	16	30	37	Carbamidomethylation; Mutation	141435	SSD domain-containing protein OS=Oreochromis niloticus OX=8128 GN=npc1 PE=3 SV=1
1674	4228		A0A669BFH8|A0A669BFH8_ORENI	242.67	8	8	8	58300	81300	8	8	21	24	Deamidation (NQ); Mutation	82527	CRAL-TRIO domain-containing protein OS=Oreochromis niloticus OX=8128 PE=4 SV=1
1164	943		I3KPP7|I3KPP7_ORENI	284.66	58	42	58	74900	81000	20	20	25	41	Carbamidomethylation; Deamidation (NQ); Mutation	53020	NADH dehydrogenase [ubiquinone] iron-sulfur protein 2 mitochondrial OS=Oreochromis niloticus OX=8128 GN=ndufs2 PE=3 SV=2
349	328		A0A669CD18|A0A669CD18_ORENI	392.42	43	38	37	85900	80500	53	50	79	82	Carbamidomethylation; Deamidation (NQ); Mutation	184972	IQ motif containing GTPase activating protein 1 OS=Oreochromis niloticus OX=8128 PE=4 SV=1
451	410		I3JKM4|I3JKM4_ORENI	347.11	43	42	41	82000	80200	35	35	65	68	Carbamidomethylation; Deamidation (NQ); Mutation	110695	Exportin-T OS=Oreochromis niloticus OX=8128 GN=xpot PE=3 SV=1
480	438		A0A669BC95|A0A669BC95_ORENI	345.42	41	37	40	65700	80100	34	34	55	72	Carbamidomethylation; Deamidation (NQ); Mutation	104403	Methionine--tRNA ligase cytoplasmic OS=Oreochromis niloticus OX=8128 GN=mars1 PE=3 SV=1
500	58		I3JTJ0|I3JTJ0_ORENI	340.46	70	60	69	56200	80100	37	37	50	74	Carbamidomethylation; Oxidation (M); Deamidation (NQ); Mutation	65299	Translocase of outer mitochondrial membrane 70 homolog A (S. cerevisiae) OS=Oreochromis niloticus OX=8128 PE=4 SV=1
245	212		I3KLC9|I3KLC9_ORENI	395.51	57	53	54	81500	79800	51	33	98	106	Carbamidomethylation; Deamidation (NQ); Mutation	105878	AP complex subunit beta OS=Oreochromis niloticus OX=8128 GN=LOC100707472 PE=3 SV=1
1233	1909		A0A669CE68|A0A669CE68_ORENI	254.23	36	36	36	74700	79100	15	15	35	28	Carbamidomethylation; Deamidation (NQ); Mutation	37817	Eukaryotic translation initiation factor 3 subunit F OS=Oreochromis niloticus OX=8128 GN=EIF3F PE=3 SV=1
766	1638		A0A669BNC0|A0A669BNC0_ORENI	307.5	54	44	54	88000	78900	18	18	45	49	Carbamidomethylation; Deamidation (NQ); Mutation	41392	Uncharacterized protein OS=Oreochromis niloticus OX=8128 GN=otc PE=3 SV=1
484	467		A0A669DMS1|A0A669DMS1_ORENI	346	34	32	33	84000	78800	31	30	62	64	Carbamidomethylation; Deamidation (NQ)	122870	Importin 7 OS=Oreochromis niloticus OX=8128 PE=4 SV=1
382	1607		A0A669EED9|A0A669EED9_ORENI	312.31	73	70	73	67100	78700	28	17	76	77	Carbamidomethylation; Oxidation (M); Mutation	28372	14_3_3 domain-containing protein OS=Oreochromis niloticus OX=8128 GN=LOC100710156 PE=3 SV=1
777	1505		A0A669DSI9|A0A669DSI9_ORENI	276.84	51	51	51	88200	78600	19	19	49	44	Carbamidomethylation; Deamidation (NQ)	32193	Proteasome subunit alpha type OS=Oreochromis niloticus OX=8128 GN=psma3 PE=3 SV=1
436	367		I3K961|I3K961_ORENI	364.13	38	33	38	49800	77900	37	37	58	78	Carbamidomethylation; Deamidation (NQ)	152405	Uncharacterized protein OS=Oreochromis niloticus OX=8128 GN=nup155 PE=3 SV=1
948	1944		I3KMA2|I3KMA2_ORENI	286.8	44	44	42	100000	77800	15	15	39	38	Oxidation (M); Mutation	36001	Caveolae associated protein 2b OS=Oreochromis niloticus OX=8128 PE=3 SV=2
470	272		I3IY99|I3IY99_ORENI	359.61	40	38	35	71400	77300	34	34	67	62	Carbamidomethylation; Deamidation (NQ); Mutation	87909	Uncharacterized protein OS=Oreochromis niloticus OX=8128 GN=hnrnpu PE=4 SV=2
478	1582		I3JS42|I3JS42_ORENI	331.41	44	40	42	97500	77200	29	19	67	61	Carbamidomethylation; Deamidation (NQ); Mutation	49733	Uncharacterized protein OS=Oreochromis niloticus OX=8128 GN=LOC100711252 PE=3 SV=2
1213	2357		I3KQG6|I3KQG6_ORENI	285.36	63	63	62	64500	76800	16	16	31	33	Carbamidomethylation; Oxidation (M); Deamidation (NQ); Mutation	19883	Uncharacterized protein OS=Oreochromis niloticus OX=8128 GN=manf PE=3 SV=2
996	2372		A0A669DAL7|A0A669DAL7_ORENI	259.01	64	59	60	74600	76100	15	15	38	37	Carbamidomethylation; Oxidation (M); Mutation	24524	NAD(P)-bd_dom domain-containing protein OS=Oreochromis niloticus OX=8128 GN=blvrb PE=4 SV=1
482	27		I3KME4|I3KME4_ORENI	351.37	70	65	65	86300	75900	33	31	67	60	Carbamidomethylation; Deamidation (NQ); Mutation	51505	Phosphatidylinositol 4-kinase type 2 OS=Oreochromis niloticus OX=8128 GN=pi4k2a PE=3 SV=1
513	429		I3JL41|I3JL41_ORENI	359.12	44	39	42	58800	75900	35	35	55	67	Carbamidomethylation; Deamidation (NQ); Mutation	108024	Transportin 3 OS=Oreochromis niloticus OX=8128 PE=4 SV=2
1185	1581		I3J4B3|I3J4B3_ORENI	307.54	73	73	73	30900	75400	15	12	33	33	Carbamidomethylation; Oxidation (M); Deamidation (NQ); Mutation	34732	3-hydroxyisobutyrate dehydrogenase OS=Oreochromis niloticus OX=8128 GN=LOC100691671 PE=3 SV=1
1234	3018		I3K7P5|I3K7P5_ORENI	251.21	58	45	58	61900	75200	13	13	27	36	Deamidation (NQ); Mutation	23215	Proteasome subunit beta OS=Oreochromis niloticus OX=8128 GN=psmb2 PE=3 SV=2
55	3007		I3KGK5|I3KGK5_ORENI	361.19	70	68	70	95200	75100	35	9	248	231	Carbamidomethylation; Oxidation (M); Deamidation (NQ); Mutation	17999	Ubiquitin-40S ribosomal protein S27a OS=Oreochromis niloticus OX=8128 GN=rps27a PE=3 SV=2
630	150		I3J0I1|I3J0I1_ORENI	354.3	57	47	57	40800	75100	31	31	44	62	Carbamidomethylation; Deamidation (NQ); Mutation	65315	Cystathionine beta-synthase OS=Oreochromis niloticus OX=8128 GN=LOC100707752 PE=3 SV=2
328	293		A0A669E7L3|A0A669E7L3_ORENI	377.65	51	45	44	81600	75000	52	51	89	77	Carbamidomethylation; Deamidation (NQ); Mutation	135287	Peptidylprolyl isomerase OS=Oreochromis niloticus OX=8128 GN=fkbp15 PE=4 SV=1
835	96		I3KS09|I3KS09_ORENI	315.54	62	58	60	66200	74600	30	30	42	45	Carbamidomethylation	60834	Poly [ADP-ribose] polymerase OS=Oreochromis niloticus OX=8128 PE=3 SV=2
1217	2317		I3KRT0|I3KRT0_ORENI	276.36	36	36	36	62800	74600	16	14	34	30	Carbamidomethylation; Deamidation (NQ); Mutation	54822	Uncharacterized protein OS=Oreochromis niloticus OX=8128 GN=LOC100695865 PE=3 SV=2
390	64		A0A669CCU8|A0A669CCU8_ORENI	319.45	66	54	64	57500	74500	34	23	73	78	Carbamidomethylation; Deamidation (NQ); Mutation	63775	Glucose-6-phosphate 1-dehydrogenase OS=Oreochromis niloticus OX=8128 PE=3 SV=1
1153	1850		I3J6J9|I3J6J9_ORENI	285.89	34	34	34	54500	74500	17	17	28	39	Carbamidomethylation	53765	CAAX prenyl protease OS=Oreochromis niloticus OX=8128 GN=zmpste24 PE=3 SV=2
1030	1735		I3JV80|I3JV80_ORENI	267.91	48	47	44	65400	74400	18	18	37	36	Carbamidomethylation; Deamidation (NQ); Mutation	45768	Ceramidase OS=Oreochromis niloticus OX=8128 GN=asah1 PE=3 SV=2
443	143		A0A669D5A0|A0A669D5A0_ORENI	378.65	58	49	56	69800	74200	42	42	60	74	Carbamidomethylation; Deamidation (NQ); Mutation	113798	116 kDa U5 small nuclear ribonucleoprotein component OS=Oreochromis niloticus OX=8128 GN=eftud2 PE=3 SV=1
1089	3559		A0A669BD63|A0A669BD63_ORENI	239.93	81	81	71	90800	74000	9	9	35	35	Carbamidomethylation; Deamidation (NQ)	7649	Zgc:171772 OS=Oreochromis niloticus OX=8128 GN=RPL37A PE=3 SV=1
1395	1606		I3KCP3|I3KCP3_ORENI	268.77	39	39	39	27200	73700	12	11	31	24	Carbamidomethylation; Deamidation (NQ)	48356	Heterogeneous nuclear ribonucleoprotein K OS=Oreochromis niloticus OX=8128 GN=hnrnpk PE=4 SV=1
1041	1906		A0A669BEB6|A0A669BEB6_ORENI	293.96	48	46	44	82200	73500	15	15	38	34	Carbamidomethylation; Mutation	46478	Uncharacterized protein OS=Oreochromis niloticus OX=8128 GN=LOC100691670 PE=3 SV=1
611	880		A0A669CEE3|A0A669CEE3_ORENI	320.85	81	80	76	81200	73400	23	23	55	54	Carbamidomethylation; Oxidation (M); Deamidation (NQ); Mutation	36387	Eukaryotic translation initiation factor 3 subunit I OS=Oreochromis niloticus OX=8128 GN=eif3i PE=3 SV=1
1904	3648		A0A669DGC6|A0A669DGC6_ORENI	220.76	39	39	26	79900	72900	7	7	21	18	Carbamidomethylation	24245	Ribonucloprotein OS=Oreochromis niloticus OX=8128 PE=3 SV=1
858	2582		A0A669DC94|A0A669DC94_ORENI	257.64	56	54	56	54400	72900	13	11	37	48	Oxidation (M); Deamidation (NQ); Mutation	22127	ATP synthase subunit d mitochondrial OS=Oreochromis niloticus OX=8128 PE=3 SV=1
1588	2585		A0A669DX73|A0A669DX73_ORENI	221.13	63	62	63	54000	72900	15	10	23	25	Carbamidomethylation; Mutation	18218	Glutathione S-transferase rho OS=Oreochromis niloticus OX=8128 PE=4 SV=1
1282	2356		I3JWN9|I3JWN9_ORENI	272.22	82	81	82	60200	72500	13	13	33	28	Carbamidomethylation; Deamidation (NQ); Mutation	20894	Uncharacterized protein OS=Oreochromis niloticus OX=8128 GN=pebp1 PE=4 SV=1
588	46		A0A669C559|A0A669C559_ORENI	317.15	61	56	61	74500	72100	30	28	57	55	Oxidation (M); Deamidation (NQ); Mutation	48504	Si:ch211-156l18.7 OS=Oreochromis niloticus OX=8128 PE=3 SV=1
180	1148		A0A669EHI7|A0A669EHI7_ORENI	338.1	86	81	86	73800	72100	23	5	128	125	Carbamidomethylation; Oxidation (M); Deamidation (NQ)	22340	Uncharacterized protein OS=Oreochromis niloticus OX=8128 GN=LOC100695098 PE=4 SV=1
310	347		A0A669EA03|A0A669EA03_ORENI	397.87	44	40	40	72300	72000	61	61	96	79	Carbamidomethylation; Oxidation (M); Deamidation (NQ); Mutation	205699	Ecm29 proteasome adaptor and scaffold OS=Oreochromis niloticus OX=8128 PE=4 SV=1
1017	1417		A0A669BF76|A0A669BF76_ORENI	296.66	33	30	33	76500	71400	18	18	35	38	Carbamidomethylation; Deamidation (NQ); Mutation	51337	Coiled-coil-helix-coiled-coil-helix domain containing 3a OS=Oreochromis niloticus OX=8128 PE=4 SV=1
1817	3408		A0A669CK57|A0A669CK57_ORENI	222.89	71	71	71	76700	71300	8	8	21	20	Carbamidomethylation; Oxidation (M); Deamidation (NQ); Mutation	12481	Uncharacterized protein OS=Oreochromis niloticus OX=8128 GN=mif PE=3 SV=1
230	189		A0A669DAY5|A0A669DAY5_ORENI	384.68	56	53	51	81200	71200	51	22	108	102	Carbamidomethylation; Oxidation (M); Deamidation (NQ); Mutation	98693	Interferon-induced GTP-binding protein Mx OS=Oreochromis niloticus OX=8128 GN=LOC100701110 PE=3 SV=1
459	196		I3IYX9|I3IYX9_ORENI	356.03	57	53	55	61900	71100	36	36	62	70	Carbamidomethylation; Deamidation (NQ); Mutation	76131	Signal recognition particle subunit SRP72 OS=Oreochromis niloticus OX=8128 GN=srp72 PE=3 SV=2
1116	2649		I3JNR9|I3JNR9_ORENI	261.02	42	40	42	55800	71100	10	10	34	35	Carbamidomethylation; Deamidation (NQ)	30224	GRAM domain-containing protein OS=Oreochromis niloticus OX=8128 GN=wbp2nl PE=4 SV=1
465	541		I3J5B0|I3J5B0_ORENI	381.82	24	19	22	102000	70800	58	58	63	67	Carbamidomethylation; Deamidation (NQ); Mutation	392435	Vacuolar protein sorting 13 homolog C OS=Oreochromis niloticus OX=8128 PE=3 SV=2
2531	4962		I3K787|I3K787_ORENI	154.8	32	25	32	75000	70600	6	6	11	15	Carbamidomethylation; Mutation	25206	Cyclic nucleotide-binding domain-containing protein OS=Oreochromis niloticus OX=8128 GN=tmem179b PE=4 SV=2
735	1195		I3KHF1|I3KHF1_ORENI	332.17	59	57	51	56300	70600	25	25	51	46	Carbamidomethylation; Deamidation (NQ); Mutation	50244	PKS_ER domain-containing protein OS=Oreochromis niloticus OX=8128 GN=VAT1 PE=4 SV=2
631	1159		A0A669BAC7|A0A669BAC7_ORENI	322.33	58	55	47	45600	70600	23	22	56	50	Carbamidomethylation; Oxidation (M); Deamidation (NQ); Mutation	46610	Creatine kinase OS=Oreochromis niloticus OX=8128 GN=CKMT1A PE=3 SV=1
719	1206		A0A669BJ95|A0A669BJ95_ORENI	319.65	51	51	51	58000	70500	19	19	47	51	Carbamidomethylation; Oxidation (M); Deamidation (NQ); Mutation	45484	Phosphoserine aminotransferase OS=Oreochromis niloticus OX=8128 GN=psat1 PE=3 SV=1
564	306		I3KYP5|I3KYP5_ORENI	355.45	49	45	41	77500	70400	31	31	58	57	Carbamidomethylation; Deamidation (NQ)	89876	Protein VAC14 homolog OS=Oreochromis niloticus OX=8128 GN=vac14 PE=3 SV=1
745	1998		A0A669B5A8|A0A669B5A8_ORENI	301.16	62	55	61	76900	70200	20	10	49	47	Carbamidomethylation; Oxidation (M); Deamidation (NQ); Mutation	28378	Proteasome subunit alpha type OS=Oreochromis niloticus OX=8128 GN=LOC100691978 PE=3 SV=1
812	1605		I3K4E7|I3K4E7_ORENI	320.69	62	58	62	69400	70000	23	22	40	49	Carbamidomethylation; Oxidation (M)	23883	High mobility group box 1a OS=Oreochromis niloticus OX=8128 PE=3 SV=2
1541	2565		I3J9G4|I3J9G4_ORENI	263.91	31	26	31	25400	69600	14	14	25	24	Carbamidomethylation; Deamidation (NQ); Mutation	43693	PlsC domain-containing protein OS=Oreochromis niloticus OX=8128 GN=agpat3 PE=3 SV=1
428	117		I3KRK0|I3KRK0_ORENI	362.41	64	55	60	76300	69500	38	36	67	71	Carbamidomethylation; Deamidation (NQ); Mutation	86530	Protein transport protein SEC23 OS=Oreochromis niloticus OX=8128 GN=LOC100697981 PE=3 SV=2
1503	3582		I3KF76|I3KF76_ORENI	215.2	29	27	29	58900	69300	10	10	22	29	Carbamidomethylation; Oxidation (M); Mutation	33442	Uncharacterized protein OS=Oreochromis niloticus OX=8128 PE=3 SV=2
726	1845		I3KB97|I3KB97_ORENI	307.72	49	48	49	71000	69100	21	21	44	53	Oxidation (M); Deamidation (NQ); Mutation	27509	Endoplasmic reticulum transmembrane protein OS=Oreochromis niloticus OX=8128 GN=bcap31 PE=3 SV=2
149	127		I3KE46|I3KE46_ORENI	458.36	57	50	53	60900	68800	105	66	141	144	Carbamidomethylation; Deamidation (NQ); Mutation	271179	Spectrin beta chain OS=Oreochromis niloticus OX=8128 GN=SPTBN1 PE=3 SV=2
882	2284		I3KUP1|I3KUP1_ORENI	308.42	90	90	86	80400	68700	23	23	44	38	Carbamidomethylation; Mutation	22201	EF-hand domain-containing protein OS=Oreochromis niloticus OX=8128 GN=LOC100709534 PE=4 SV=2
1066	2054		A0A669E365|A0A669E365_ORENI	302.99	51	51	51	45500	68600	18	18	36	35	Carbamidomethylation; Mutation	26721	RanBD1 domain-containing protein OS=Oreochromis niloticus OX=8128 GN=ranbp1 PE=4 SV=1
353	155		I3J9F8|I3J9F8_ORENI	382.47	52	50	50	68700	68500	42	34	82	78	Carbamidomethylation; Deamidation (NQ)	121003	Uncharacterized protein OS=Oreochromis niloticus OX=8128 GN=LOC100710621 PE=3 SV=1
573	361		A0A669C5Z7|A0A669C5Z7_ORENI	358.66	51	48	51	56300	68500	37	36	55	59	Carbamidomethylation; Mutation	108953	Ubiquitin carboxyl-terminal hydrolase OS=Oreochromis niloticus OX=8128 GN=USP15 PE=3 SV=1
448	441		A0A669E2K0|A0A669E2K0_ORENI	367.85	46	41	42	75100	68400	36	36	66	68	Carbamidomethylation; Deamidation (NQ); Mutation	108847	General vesicular transport factor p115 OS=Oreochromis niloticus OX=8128 GN=uso1 PE=3 SV=1
864	1578		A0A669F1M3|A0A669F1M3_ORENI	278.79	48	48	48	62800	68400	16	16	42	42	Carbamidomethylation; Oxidation (M); Deamidation (NQ)	34633	F-actin-capping protein subunit beta OS=Oreochromis niloticus OX=8128 GN=capzb PE=3 SV=1
281	32		I3J4A8|I3J4A8_ORENI	382.56	67	62	65	96900	68100	48	43	101	84	Carbamidomethylation; Oxidation (M); Deamidation (NQ); Mutation	94242	Uncharacterized protein OS=Oreochromis niloticus OX=8128 PE=4 SV=2
877	1278		A0A669CIY5|A0A669CIY5_ORENI	325.43	66	64	62	55400	68100	21	21	40	43	Carbamidomethylation; Deamidation (NQ); Mutation	36721	Electron transfer flavoprotein subunit alpha OS=Oreochromis niloticus OX=8128 GN=etfa PE=3 SV=1
721	1453		I3K6W0|I3K6W0_ORENI	288.98	75	75	71	71300	67900	18	15	47	51	Carbamidomethylation; Deamidation (NQ)	23775	Ras-related protein Rab OS=Oreochromis niloticus OX=8128 GN=rab32 PE=3 SV=2
442	371		sp|Q8AY73|XPO2_ORENI	357.96	44	41	42	54000	67900	37	37	57	78	Carbamidomethylation; Deamidation (NQ); Mutation	110233	Exportin-2 OS=Oreochromis niloticus OX=8128 GN=cse1l PE=2 SV=1
316	4359		A0A669C7W7|A0A669C7W7_ORENI	289.88	52	52	52	69000	67800	16	4	85	89	Carbamidomethylation; Oxidation (M); Deamidation (NQ); Mutation	16857	Tubulin beta 2b OS=Oreochromis niloticus OX=8128 PE=3 SV=1
2991	4695		A0A669BX71|A0A669BX71_ORENI	173.96	31	31	31	51400	67800	4	4	10	9		18231	Caveolin OS=Oreochromis niloticus OX=8128 GN=cav2 PE=3 SV=1
158	844		A0A669BN90|A0A669BN90_ORENI	348.84	71	68	71	74300	67700	29	1	136	137	Carbamidomethylation; Oxidation (M); Deamidation (NQ); Mutation	35878	Uncharacterized protein OS=Oreochromis niloticus OX=8128 GN=rack1 PE=3 SV=1
3905	5087		I3K592|I3K592_ORENI	115.2	29	28	29	1840	67700	5	5	4	6	Carbamidomethylation; Mutation	15754	Lipocln_cytosolic_FA-bd_dom domain-containing protein OS=Oreochromis niloticus OX=8128 GN=LOC100712029 PE=3 SV=1
553	115		A0A669EB53|A0A669EB53_ORENI	348.02	64	49	62	51500	67500	37	37	51	66	Carbamidomethylation; Deamidation (NQ); Mutation	60342	Uncharacterized protein OS=Oreochromis niloticus OX=8128 GN=pdia5 PE=4 SV=1
1492	2936		A0A669BY28|A0A669BY28_ORENI	170.72	37	34	37	87200	67400	9	9	25	26	Carbamidomethylation; Oxidation (M)	17458	60S ribosomal protein L34 OS=Oreochromis niloticus OX=8128 PE=3 SV=1
710	1859		I3IY74|I3IY74_ORENI	307.36	79	79	76	79200	67300	18	16	53	46	Carbamidomethylation; Oxidation (M); Deamidation (NQ); Mutation	24570	EF-hand domain-containing protein OS=Oreochromis niloticus OX=8128 GN=LOC100695842 PE=4 SV=2
1410	752		A0A669B9R6|A0A669B9R6_ORENI	302.18	39	36	32	87500	67100	22	22	32	22	Carbamidomethylation; Deamidation (NQ); Mutation	84057	AMP-binding domain-containing protein OS=Oreochromis niloticus OX=8128 GN=acsbg2 PE=4 SV=1
1006	1844		I3K460|I3K460_ORENI	290.29	72	70	72	63400	67000	19	19	36	38	Carbamidomethylation; Oxidation (M); Deamidation (NQ); Mutation	28526	Sepiapterin reductase OS=Oreochromis niloticus OX=8128 GN=spr PE=3 SV=1
1068	1349		I3JEU0|I3JEU0_ORENI	291.52	50	41	50	60700	66700	16	16	35	36	Carbamidomethylation; Mutation	42235	Uncharacterized protein OS=Oreochromis niloticus OX=8128 GN=LOC100702424 PE=3 SV=2
337	167		A0A669BI32|A0A669BI32_ORENI	376.71	55	51	46	86500	66600	56	55	96	68	Carbamidomethylation; Deamidation (NQ); Mutation	135543	Tyrosine-protein kinase OS=Oreochromis niloticus OX=8128 GN=jak1 PE=3 SV=1
540	673		I3KTI8|I3KTI8_ORENI	325.95	57	54	53	80600	66500	22	22	60	59	Carbamidomethylation; Oxidation (M); Deamidation (NQ); Mutation	50798	G domain-containing protein OS=Oreochromis niloticus OX=8128 GN=LOC100698254 PE=4 SV=1
870	1741		A0A669CK28|A0A669CK28_ORENI	286.11	51	51	46	72900	66400	16	16	41	43	Carbamidomethylation; Deamidation (NQ)	35619	IST1 homolog OS=Oreochromis niloticus OX=8128 PE=3 SV=1
1286	2091		I3K6A0|I3K6A0_ORENI	280.24	42	36	40	67100	66400	15	14	29	32	Carbamidomethylation; Mutation	34995	Uncharacterized protein OS=Oreochromis niloticus OX=8128 GN=LOC100703646 PE=4 SV=1
408	135		I3KQP3|I3KQP3_ORENI	367.33	64	59	64	65900	66300	30	28	75	69	Carbamidomethylation; Deamidation (NQ); Mutation	67421	Protein kinase C OS=Oreochromis niloticus OX=8128 GN=prkci PE=3 SV=1
1857	5175		I3JP87|I3JP87_ORENI	102.95	20	20	20	56200	66100	2	2	21	19	Deamidation (NQ)	12883	ATP synthase subunit f mitochondrial OS=Oreochromis niloticus OX=8128 GN=atp5mf PE=3 SV=2
1158	3044		I3J7G1|I3J7G1_ORENI	244.08	42	38	42	53500	66000	13	13	26	41	Oxidation (M); Deamidation (NQ); Mutation	25421	Reticulon OS=Oreochromis niloticus OX=8128 PE=4 SV=2
561	443		I3J896|I3J896_ORENI	342.24	43	38	42	73900	65800	35	30	56	60	Carbamidomethylation; Deamidation (NQ); Mutation	108093	Receptor protein-tyrosine kinase OS=Oreochromis niloticus OX=8128 GN=LOC100700380 PE=4 SV=1
1287	2239		I3JZK0|I3JZK0_ORENI	270.05	43	43	43	48200	65600	12	12	28	33	Oxidation (M); Deamidation (NQ); Mutation	45662	NTPase_I-T domain-containing protein OS=Oreochromis niloticus OX=8128 GN=prrc1 PE=3 SV=2
403	142		I3KMH7|I3KMH7_ORENI	393.85	61	58	52	120000	65200	45	45	75	69	Carbamidomethylation; Deamidation (NQ); Mutation	104905	Catenin (cadherin-associated protein) alpha 1 OS=Oreochromis niloticus OX=8128 PE=3 SV=2
532	872		I3J459|I3J459_ORENI	338.09	27	27	25	49400	65200	24	14	58	61	Carbamidomethylation; Deamidation (NQ); Mutation	115683	Multifunctional protein ADE2 OS=Oreochromis niloticus OX=8128 GN=LOC109194371 PE=3 SV=2
811	1066		A0A669F0F7|A0A669F0F7_ORENI	313.47	53	52	51	75500	65100	23	23	47	42	Carbamidomethylation; Deamidation (NQ); Mutation	57048	Aldedh domain-containing protein OS=Oreochromis niloticus OX=8128 GN=aldh1a2 PE=3 SV=1
746	2074		A0A669BN37|A0A669BN37_ORENI	307.47	80	71	80	66900	65000	17	15	53	43	Carbamidomethylation; Oxidation (M); Deamidation (NQ); Mutation	24475	EF-hand domain-containing protein OS=Oreochromis niloticus OX=8128 GN=LOC100700838 PE=4 SV=1
965	1047		I3KFV2|I3KFV2_ORENI	316.16	56	50	56	40600	64800	21	21	31	45	Carbamidomethylation; Oxidation (M); Mutation	45952	Serpin H1 OS=Oreochromis niloticus OX=8128 GN=LOC100702644 PE=3 SV=1
524	926		I3J2B4|I3J2B4_ORENI	351.59	53	48	52	66100	64700	25	25	53	68	Oxidation (M); Deamidation (NQ); Mutation	61821	Uncharacterized protein OS=Oreochromis niloticus OX=8128 GN=UBQLN4 PE=4 SV=1
1129	1432		I3IZC7|I3IZC7_ORENI	279.61	75	70	72	35900	64700	20	18	29	39	Carbamidomethylation; Mutation	30824	Carbonyl reductase (NADPH) OS=Oreochromis niloticus OX=8128 GN=LOC100534432 PE=3 SV=2
516	737		I3KPC5|I3KPC5_ORENI	333.37	54	53	52	59400	64500	27	20	62	60	Carbamidomethylation; Mutation	47655	PCI domain-containing protein OS=Oreochromis niloticus OX=8128 PE=3 SV=2
1083	2395		I3J0J1|I3J0J1_ORENI	284.07	50	50	50	55300	64500	12	12	33	37	Carbamidomethylation; Deamidation (NQ); Mutation	27326	6-phosphogluconolactonase OS=Oreochromis niloticus OX=8128 GN=pgls PE=3 SV=2
813	1240		I3KST5|I3KST5_ORENI	277.93	65	64	65	94300	64400	19	19	44	45	Carbamidomethylation; Deamidation (NQ); Mutation	37570	Alcohol dehydrogenase (NADP(+)) OS=Oreochromis niloticus OX=8128 GN=akr1a1 PE=3 SV=2
718	50		I3KS74|I3KS74_ORENI	331.13	69	65	69	62300	64400	25	25	47	51	Carbamidomethylation; Oxidation (M); Deamidation (NQ); Mutation	50400	RuvB-like helicase OS=Oreochromis niloticus OX=8128 GN=ruvbl1 PE=3 SV=1
903	1072		A0A669E0K0|A0A669E0K0_ORENI	264.8	43	40	38	61700	64400	22	14	39	41	Carbamidomethylation; Oxidation (M); Deamidation (NQ); Mutation	54992	Uncharacterized protein OS=Oreochromis niloticus OX=8128 PE=3 SV=1
1144	1059		A0A669B9V8|A0A669B9V8_ORENI	287.66	39	24	37	49500	64100	24	24	29	38	Carbamidomethylation; Mutation	61955	24-dehydrocholesterol reductase OS=Oreochromis niloticus OX=8128 PE=4 SV=1
1295	730		I3IZW5|I3IZW5_ORENI	301.36	54	49	47	36600	63900	23	23	29	31	Carbamidomethylation	51148	Coproporphyrinogen oxidase OS=Oreochromis niloticus OX=8128 GN=cpox PE=3 SV=1
621	1003		I3KHV4|I3KHV4_ORENI	325.76	59	53	59	53400	63800	31	31	54	54	Deamidation (NQ); Mutation	57561	Uncharacterized protein OS=Oreochromis niloticus OX=8128 GN=LOC100694567 PE=4 SV=2
511	95		A0A669BW49|A0A669BW49_ORENI	375.48	57	48	56	55500	63700	43	43	60	62	Carbamidomethylation; Deamidation (NQ); Mutation	101914	10-formyltetrahydrofolate dehydrogenase OS=Oreochromis niloticus OX=8128 GN=aldh1l2 PE=3 SV=1
366	444		I3KWS6|I3KWS6_ORENI	395.78	42	38	42	53100	63500	51	39	69	87	Carbamidomethylation; Deamidation (NQ); Mutation	180049	Host cell factor C1a OS=Oreochromis niloticus OX=8128 PE=4 SV=2
386	203		I3K862|I3K862_ORENI	380.63	54	52	50	52000	63400	51	51	73	78	Carbamidomethylation; Deamidation (NQ); Mutation	146694	SF3b1 domain-containing protein OS=Oreochromis niloticus OX=8128 GN=sf3b1 PE=3 SV=1
741	725		I3KTC0|I3KTC0_ORENI	329.34	65	59	61	48100	63400	30	30	44	52	Carbamidomethylation; Deamidation (NQ); Mutation	54283	RNA helicase OS=Oreochromis niloticus OX=8128 GN=LOC100693948 PE=4 SV=1
1935	4183		A0A669DTM3|A0A669DTM3_ORENI	163.62	5	5	5	67800	63200	10	10	18	20	Mutation	101624	40S ribosomal protein S18 OS=Oreochromis niloticus OX=8128 PE=3 SV=1
991	1315		I3JCF3|I3JCF3_ORENI	294.25	66	57	66	52600	63000	16	16	33	42	Deamidation (NQ); Mutation	34910	Heme oxygenase (biliverdin-producing) OS=Oreochromis niloticus OX=8128 GN=LOC100705244 PE=3 SV=1
606	79		I3K8L7|I3K8L7_ORENI	332.25	70	68	65	59700	62700	28	28	52	58	Carbamidomethylation; Deamidation (NQ); Mutation	56138	Uncharacterized protein OS=Oreochromis niloticus OX=8128 GN=dkc1 PE=3 SV=2
1289	3403		A0A669F4S5|A0A669F4S5_ORENI	245.93	67	60	66	46300	62500	14	14	27	34	Oxidation (M); Deamidation (NQ); Mutation	16772	Uncharacterized protein OS=Oreochromis niloticus OX=8128 GN=ssbp1 PE=3 SV=1
413	279		I3KG41|I3KG41_ORENI	396.32	48	48	48	60800	62400	36	36	71	71	Carbamidomethylation; Deamidation (NQ); Mutation	92172	ATP-binding cassette sub-family F (GCN20) member 1 OS=Oreochromis niloticus OX=8128 PE=4 SV=2
549	670		A0A669EM72|A0A669EM72_ORENI	342.51	55	53	55	52500	62300	27	19	58	59	Carbamidomethylation; Deamidation (NQ)	53768	Septin OS=Oreochromis niloticus OX=8128 PE=3 SV=1
1937	3894		A0A669EGV4|A0A669EGV4_ORENI	214.54	61	61	61	21900	62300	6	6	22	16	Carbamidomethylation	13262	V-type proton ATPase subunit F OS=Oreochromis niloticus OX=8128 GN=atp6v1f PE=3 SV=1
911	1162		A0A669D741|A0A669D741_ORENI	315.32	43	43	41	48100	62200	17	17	40	40	Carbamidomethylation; Deamidation (NQ); Mutation	62172	Tripeptidyl-peptidase 1 OS=Oreochromis niloticus OX=8128 GN=tpp1 PE=4 SV=1
1148	1940		A0A669BVA7|A0A669BVA7_ORENI	307.37	48	42	48	49800	62100	18	18	25	42	Carbamidomethylation; Oxidation (M); Deamidation (NQ); Mutation	36988	Signal recognition particle receptor subunit beta OS=Oreochromis niloticus OX=8128 GN=srprb PE=3 SV=1
659	607		A0A669BSA0|A0A669BSA0_ORENI	316.03	54	39	51	53900	62000	26	26	58	45	Carbamidomethylation; Deamidation (NQ); Mutation	84998	Uncharacterized protein OS=Oreochromis niloticus OX=8128 GN=aldh16a1 PE=4 SV=1
982	1377		A0A669CLH9|A0A669CLH9_ORENI	280.47	69	58	66	71100	61900	14	11	41	34	Carbamidomethylation; Deamidation (NQ); Mutation	33208	Glucosamine-6-phosphate isomerase OS=Oreochromis niloticus OX=8128 GN=gnpda2 PE=3 SV=1
441	223		I3JXJ2|I3JXJ2_ORENI	378.65	53	51	50	72800	61600	42	42	72	63	Carbamidomethylation; Deamidation (NQ); Mutation	106505	Chordin OS=Oreochromis niloticus OX=8128 GN=chrd PE=3 SV=2
387	304		A0A669EFN8|A0A669EFN8_ORENI	371.44	58	53	55	46100	61600	52	43	70	81	Carbamidomethylation; Deamidation (NQ); Mutation	116294	Oxoglutarate dehydrogenase (succinyl-transferring) OS=Oreochromis niloticus OX=8128 GN=OGDH PE=3 SV=1
696	295		A0A669BD80|A0A669BD80_ORENI	309.27	44	41	44	59600	61300	23	23	51	49	Carbamidomethylation; Oxidation (M); Deamidation (NQ); Mutation	72763	Leukotriene A(4) hydrolase OS=Oreochromis niloticus OX=8128 GN=LOC100705920 PE=3 SV=1
593	2616		A0A669DL36|A0A669DL36_ORENI	291.62	62	62	62	58800	61300	14	6	58	54	Carbamidomethylation; Oxidation (M); Deamidation (NQ); Mutation	20821	Uncharacterized protein OS=Oreochromis niloticus OX=8128 GN=LOC100697131 PE=4 SV=1
1183	2654		I3KQH6|I3KQH6_ORENI	296.51	67	61	59	61300	61100	17	17	29	37	Carbamidomethylation; Oxidation (M); Deamidation (NQ); Mutation	26652	Eukaryotic translation initiation factor 6 OS=Oreochromis niloticus OX=8128 GN=EIF6 PE=3 SV=2
617	675		A0A669EPW9|A0A669EPW9_ORENI	348.88	47	42	46	50400	61100	29	25	50	58	Carbamidomethylation; Deamidation (NQ)	61447	Inosine-5'-monophosphate dehydrogenase OS=Oreochromis niloticus OX=8128 GN=impdh2 PE=3 SV=1
681	133		I3KTF0|I3KTF0_ORENI	336.77	50	40	46	83700	61000	30	30	41	60	Deamidation (NQ)	74134	RRM domain-containing protein OS=Oreochromis niloticus OX=8128 GN=eif4b PE=4 SV=2
713	112		A0A669CS01|A0A669CS01_ORENI	338.45	56	39	53	47300	60800	28	28	46	52	Carbamidomethylation; Deamidation (NQ); Mutation	78982	Acyl-coenzyme A oxidase OS=Oreochromis niloticus OX=8128 GN=acox3 PE=3 SV=1
703	343		A0A669C8M7|A0A669C8M7_ORENI	322.68	48	42	44	60100	60400	26	26	44	55	Carbamidomethylation; Oxidation (M); Deamidation (NQ); Mutation	75142	Uncharacterized protein OS=Oreochromis niloticus OX=8128 GN=abcd3 PE=3 SV=1
1396	2103		A0A669FAY3|A0A669FAY3_ORENI	251.41	43	40	43	52600	60200	11	11	25	30	Deamidation (NQ)	35658	Thioredoxin domain-containing protein OS=Oreochromis niloticus OX=8128 GN=tmx1 PE=4 SV=1
2221	1847		I3K6A9|I3K6A9_ORENI	239.69	85	69	74	69000	60100	11	11	15	16	Carbamidomethylation; Deamidation (NQ)	23501	26S proteasome non-ATPase regulatory subunit 9 OS=Oreochromis niloticus OX=8128 GN=psmd9 PE=3 SV=1
928	787		I3JW28|I3JW28_ORENI	295.41	49	49	47	52400	60100	19	19	37	41	Carbamidomethylation; Deamidation (NQ)	49350	AP-2 complex subunit mu OS=Oreochromis niloticus OX=8128 PE=3 SV=2
1649	2933		A0A669BNY2|A0A669BNY2_ORENI	218.93	44	34	37	50300	60000	16	16	22	24	Carbamidomethylation; Deamidation (NQ); Mutation	36137	Sodium/potassium-transporting ATPase subunit beta OS=Oreochromis niloticus OX=8128 GN=LOC100698842 PE=3 SV=1
259	251		A0A669F192|A0A669F192_ORENI	377.57	54	46	52	53400	59900	44	21	98	97	Carbamidomethylation; Deamidation (NQ); Mutation	87319	RNA helicase OS=Oreochromis niloticus OX=8128 GN=ddx3x PE=3 SV=1
1028	1020		A0A669B1Y4|A0A669B1Y4_ORENI	303.71	46	45	46	40500	59800	22	22	32	41	Carbamidomethylation; Deamidation (NQ); Mutation	59139	Glycylpeptide N-tetradecanoyltransferase OS=Oreochromis niloticus OX=8128 GN=nmt1 PE=3 SV=1
632	782		I3KL58|I3KL58_ORENI	326.5	64	46	64	38900	59800	35	35	42	64	Carbamidomethylation; Deamidation (NQ); Mutation	43503	Sarcolemma associated protein b OS=Oreochromis niloticus OX=8128 PE=4 SV=2
636	811		I3J0U7|I3J0U7_ORENI	336.15	63	63	63	36700	59600	25	18	47	59	Carbamidomethylation; Deamidation (NQ)	50018	Calreticulin OS=Oreochromis niloticus OX=8128 PE=3 SV=2
1196	3855		I3KWC0|I3KWC0_ORENI	219.83	54	50	54	53200	59500	8	8	33	32	Carbamidomethylation; Deamidation (NQ)	15915	NPC intracellular cholesterol transporter 2 OS=Oreochromis niloticus OX=8128 GN=npc2 PE=3 SV=1
658	275		A0A669C9J1|A0A669C9J1_ORENI	309.12	54	43	52	122000	59300	30	30	55	48	Carbamidomethylation; Deamidation (NQ); Mutation	83688	Vesicle-fusing ATPase OS=Oreochromis niloticus OX=8128 GN=LOC100706831 PE=3 SV=1
425	134		I3JUN3|I3JUN3_ORENI	347.26	63	63	59	105000	59300	32	32	81	58	Carbamidomethylation; Oxidation (M); Deamidation (NQ); Mutation	61803	Glypican-1 OS=Oreochromis niloticus OX=8128 GN=LOC100695886 PE=3 SV=2
1050	2567		I3JG77|I3JG77_ORENI	271.23	69	60	69	79900	59100	14	14	29	43	Carbamidomethylation; Deamidation (NQ); Mutation	27751	Eukaryotic translation initiation factor 3 subunit J OS=Oreochromis niloticus OX=8128 GN=eif3j PE=3 SV=1
897	3418		I3KLN4|I3KLN4_ORENI	263.42	38	38	38	54000	59100	13	8	39	42	Carbamidomethylation; Deamidation (NQ); Mutation	26869	Acidic (leucine-rich) nuclear phosphoprotein 32 family member B OS=Oreochromis niloticus OX=8128 PE=3 SV=2
515	270		A0A669DRP2|A0A669DRP2_ORENI	337.05	51	48	51	62300	59000	27	18	55	67	Carbamidomethylation; Oxidation (M)	63625	Uncharacterized protein OS=Oreochromis niloticus OX=8128 GN=LOC100696647 PE=4 SV=1
706	153		I3JKM8|I3JKM8_ORENI	338.04	61	58	59	53500	58900	27	27	45	54	Carbamidomethylation; Deamidation (NQ)	55065	RNA-splicing ligase RtcB homolog OS=Oreochromis niloticus OX=8128 GN=rtcb PE=3 SV=1
651	1227		A0A669CY14|A0A669CY14_ORENI	288.64	45	43	45	48000	58800	14	14	48	56	Carbamidomethylation; Oxidation (M); Deamidation (NQ)	50311	Succinate--CoA ligase [ADP-forming] subunit beta mitochondrial OS=Oreochromis niloticus OX=8128 GN=sucla2 PE=3 SV=1
827	508		A0A669B978|A0A669B978_ORENI	342.31	22	19	20	45500	58700	38	38	37	50	Carbamidomethylation; Deamidation (NQ)	270097	Uncharacterized protein OS=Oreochromis niloticus OX=8128 PE=3 SV=1
1360	4410		A0A669BBF9|A0A669BBF9_ORENI	221.73	29	29	29	52500	58500	10	10	25	32	Deamidation (NQ); Mutation	33148	Translocon-associated protein subunit alpha OS=Oreochromis niloticus OX=8128 GN=ssr1 PE=3 SV=1
1335	2247		A0A669DRU2|A0A669DRU2_ORENI	256.08	37	37	33	72000	58300	10	10	30	28		42698	Renin receptor OS=Oreochromis niloticus OX=8128 GN=atp6ap2 PE=4 SV=1
1132	2919		A0A669C3Z2|A0A669C3Z2_ORENI	239.99	22	22	20	68500	58300	13	5	35	33	Carbamidomethylation; Oxidation (M); Mutation	42119	Malate dehydrogenase OS=Oreochromis niloticus OX=8128 GN=LOC100711978 PE=3 SV=1
1180	2297		I3JF17|I3JF17_ORENI	281.86	52	51	52	61900	58300	15	15	33	33	Oxidation (M); Deamidation (NQ)	28553	V-type proton ATPase subunit D OS=Oreochromis niloticus OX=8128 PE=3 SV=2
992	1121		A0A669CZ62|A0A669CZ62_ORENI	289.69	41	36	41	57700	58300	17	17	38	37	Carbamidomethylation; Deamidation (NQ)	53776	Aminotran_1_2 domain-containing protein OS=Oreochromis niloticus OX=8128 GN=sptlc1 PE=4 SV=1
1427	3431		A0A669E3W1|A0A669E3W1_ORENI	242.35	35	25	29	51900	58300	13	13	26	28	Carbamidomethylation; Mutation	39927	Stearoyl-CoA desaturase (delta-9-desaturase) OS=Oreochromis niloticus OX=8128 GN=SCD PE=3 SV=1
376	242		A0A669AX08|A0A669AX08_ORENI	373.06	49	47	49	51200	58300	33	20	80	74	Carbamidomethylation; Oxidation (M); Deamidation (NQ); Mutation	85217	ATP-dependent 6-phosphofructokinase OS=Oreochromis niloticus OX=8128 PE=3 SV=1
1034	612		I3J855|I3J855_ORENI	293.32	30	26	28	38100	58300	26	26	34	38	Carbamidomethylation; Deamidation (NQ); Mutation	98624	Uncharacterized protein OS=Oreochromis niloticus OX=8128 GN=HNRNPUL1 PE=4 SV=1
1176	1784		A0A669CV18|A0A669CV18_ORENI	289.16	78	71	78	37700	58100	16	16	25	41	Carbamidomethylation; Deamidation (NQ); Mutation	25063	GTP:AMP phosphotransferase AK3 mitochondrial OS=Oreochromis niloticus OX=8128 GN=ak3 PE=3 SV=1
815	83		A0A669CNU9|A0A669CNU9_ORENI	334.73	63	48	63	114000	58000	29	29	37	52	Carbamidomethylation; Mutation	51649	RuvB-like helicase OS=Oreochromis niloticus OX=8128 GN=ruvbl2 PE=3 SV=1
995	940		I3JXS3|I3JXS3_ORENI	298.84	62	62	60	56400	57700	17	12	40	35	Carbamidomethylation; Deamidation (NQ)	34511	Uncharacterized protein OS=Oreochromis niloticus OX=8128 GN=LOC100705099 PE=3 SV=2
505	2294		A0A669DGC4|A0A669DGC4_ORENI	262.88	64	60	64	65600	57400	14	7	69	55	Carbamidomethylation; Oxidation (M); Deamidation (NQ); Mutation	23820	Uncharacterized protein OS=Oreochromis niloticus OX=8128 GN=LOC100704868 PE=4 SV=1
816	1570		A0A669B6Y8|A0A669B6Y8_ORENI	304.97	45	45	45	146000	57300	23	23	41	48	Carbamidomethylation; Deamidation (NQ); Mutation	48907	Eukaryotic peptide chain release factor subunit 1 OS=Oreochromis niloticus OX=8128 PE=3 SV=1
565	248		A0A669BG72|A0A669BG72_ORENI	342.69	55	53	54	58400	57300	27	27	57	58	Carbamidomethylation; Oxidation (M); Deamidation (NQ); Mutation	66423	Uncharacterized protein OS=Oreochromis niloticus OX=8128 GN=RAP1GDS1 PE=4 SV=1
608	1194		I3KG73|I3KG73_ORENI	296.77	60	58	55	52600	57300	20	20	55	55	Carbamidomethylation; Deamidation (NQ); Mutation	47355	Uncharacterized protein OS=Oreochromis niloticus OX=8128 GN=acp6 PE=4 SV=2
415	337		I3JYZ8|I3JYZ8_ORENI	355.7	45	41	39	60100	57100	39	39	71	70	Carbamidomethylation; Oxidation (M); Deamidation (NQ); Mutation	135489	Uncharacterized protein OS=Oreochromis niloticus OX=8128 GN=sf3b3 PE=4 SV=1
642	236		I3K5P4|I3K5P4_ORENI	344.51	53	47	50	50900	56800	32	31	53	52	Carbamidomethylation; Deamidation (NQ); Mutation	80779	Calpain-1 catalytic subunit OS=Oreochromis niloticus OX=8128 GN=LOC100696988 PE=3 SV=2
693	668		I3JYE0|I3JYE0_ORENI	347.36	54	50	52	62800	56700	30	30	50	50	Carbamidomethylation	46765	Sorting nexin OS=Oreochromis niloticus OX=8128 GN=snx6 PE=3 SV=1
950	2116		I3J1U1|I3J1U1_ORENI	255.06	55	55	48	52900	56700	15	15	36	41	Carbamidomethylation; Deamidation (NQ); Mutation	35090	Aminoacyl tRNA synthase complex-interacting multifunctional protein 2 OS=Oreochromis niloticus OX=8128 GN=aimp2 PE=4 SV=1
1101	1477		I3KRS7|I3KRS7_ORENI	272.17	65	60	62	44900	56300	16	15	32	37	Carbamidomethylation; Oxidation (M); Mutation	38335	ATPase get3 OS=Oreochromis niloticus OX=8128 GN=get3 PE=3 SV=2
1021	1428		I3KYF2|I3KYF2_ORENI	294.16	68	59	64	55100	56200	20	20	37	36	Carbamidomethylation; Oxidation (M); Deamidation (NQ); Mutation	35961	Thioredoxin domain-containing protein OS=Oreochromis niloticus OX=8128 GN=glrx3 PE=4 SV=1
810	722		A0A669F0W8|A0A669F0W8_ORENI	306.17	74	71	74	54300	56200	22	22	41	48	Carbamidomethylation; Mutation	38699	GDP-L-fucose synthase OS=Oreochromis niloticus OX=8128 GN=tsta3 PE=3 SV=1
629	405		I3J0F7|I3J0F7_ORENI	356.41	40	32	39	40300	56200	37	37	47	59	Carbamidomethylation; Deamidation (NQ); Mutation	133668	Uncharacterized protein OS=Oreochromis niloticus OX=8128 GN=atp13a1 PE=3 SV=1
715	572		I3KLB5|I3KLB5_ORENI	332.16	62	59	57	53300	55500	26	26	48	50	Carbamidomethylation; Deamidation (NQ); Mutation	48488	Uncharacterized protein OS=Oreochromis niloticus OX=8128 GN=tbl2 PE=4 SV=1
740	663		I3JYN4|I3JYN4_ORENI	335.23	64	64	56	71200	55400	28	28	54	42	Carbamidomethylation; Oxidation (M); Deamidation (NQ); Mutation	50414	Uncharacterized protein OS=Oreochromis niloticus OX=8128 GN=LOC100697530 PE=4 SV=2
535	81		A0A669CIX9|A0A669CIX9_ORENI	351.92	71	54	71	33000	55300	40	40	45	74	Carbamidomethylation; Mutation	77975	GMP synthase (glutamine-hydrolyzing) OS=Oreochromis niloticus OX=8128 PE=4 SV=1
1155	2676		A0A669D2Q3|A0A669D2Q3_ORENI	250.45	67	65	67	66600	55100	15	15	34	33	Carbamidomethylation	12504	60S ribosomal protein L35a OS=Oreochromis niloticus OX=8128 PE=3 SV=1
1179	1520		A0A669BUX4|A0A669BUX4_ORENI	295.21	30	25	30	34200	55100	18	18	28	38	Mutation	64414	Peptidase_M28 domain-containing protein OS=Oreochromis niloticus OX=8128 GN=ncln PE=3 SV=1
578	233		I3KF52|I3KF52_ORENI	346.6	52	44	50	58100	55000	41	41	51	62	Carbamidomethylation; Deamidation (NQ); Mutation	130144	Ubiquitin carboxyl-terminal hydrolase 7 OS=Oreochromis niloticus OX=8128 GN=usp7 PE=3 SV=1
1241	1454		I3IYJ2|I3IYJ2_ORENI	288.86	63	53	63	39500	55000	18	18	28	34	Carbamidomethylation; Deamidation (NQ); Mutation	29393	Uncharacterized protein OS=Oreochromis niloticus OX=8128 GN=mtx2 PE=3 SV=1
971	1243		A0A669DTQ9|A0A669DTQ9_ORENI	307.09	64	60	64	43500	54900	23	23	31	45	Carbamidomethylation; Mutation	45026	SCP2 domain-containing protein OS=Oreochromis niloticus OX=8128 GN=hsdl2 PE=4 SV=1
936	1318		A0A669BDR7|A0A669BDR7_ORENI	291.84	56	48	56	52900	54800	24	24	36	42	Carbamidomethylation; Deamidation (NQ); Mutation	45016	Wheel domain-containing protein OS=Oreochromis niloticus OX=8128 GN=ttc4 PE=3 SV=1
953	332		A0A669BBY4|A0A669BBY4_ORENI	312.98	39	32	35	42100	54800	27	26	38	38	Carbamidomethylation; Oxidation (M); Deamidation (NQ); Mutation	97878	Alpha-1 4 glucan phosphorylase OS=Oreochromis niloticus OX=8128 GN=LOC100706889 PE=3 SV=1
1520	4389		A0A669B3D5|A0A669B3D5_ORENI	201.01	33	32	33	66300	54700	11	11	24	26	Carbamidomethylation; Mutation	17559	Uncharacterized protein OS=Oreochromis niloticus OX=8128 PE=3 SV=1
933	1773		I3K2P3|I3K2P3_ORENI	283.86	42	36	39	38600	54700	21	16	36	42	Oxidation (M); Deamidation (NQ); Mutation	43216	KH domain-containing protein OS=Oreochromis niloticus OX=8128 GN=LOC100710770 PE=3 SV=2
2352	1886		A0A669EWN1|A0A669EWN1_ORENI	258.55	27	19	25	5410	54700	11	11	10	18	Carbamidomethylation; Deamidation (NQ)	63216	CP-type G domain-containing protein OS=Oreochromis niloticus OX=8128 GN=gnl3l PE=4 SV=1
1236	2049		I3KC36|I3KC36_ORENI	287.11	42	31	42	45900	54600	16	16	28	35	Carbamidomethylation; Mutation	38457	MPN domain-containing protein OS=Oreochromis niloticus OX=8128 GN=psmd7 PE=3 SV=2
568	289		I3JQE6|I3JQE6_ORENI	340.43	53	51	52	50300	54400	29	29	56	59	Carbamidomethylation; Deamidation (NQ); Mutation	68615	Phosphoglucomutase 1 OS=Oreochromis niloticus OX=8128 PE=3 SV=2
1749	3579		A0A669CU14|A0A669CU14_ORENI	217.97	36	27	36	43700	54400	7	7	21	22	Carbamidomethylation; Deamidation (NQ)	27269	Glutathione peroxidase OS=Oreochromis niloticus OX=8128 PE=3 SV=1
1491	1726		I3K1W3|I3K1W3_ORENI	283.21	49	49	45	43100	54300	14	14	27	24	Carbamidomethylation; Oxidation (M); Deamidation (NQ); Mutation	42803	Isocitrate dehydrogenase [NAD] subunit mitochondrial OS=Oreochromis niloticus OX=8128 PE=3 SV=2
1014	265		A0A669ERU6|A0A669ERU6_ORENI	294.22	30	25	25	15000	54300	29	29	42	31	Carbamidomethylation; Deamidation (NQ)	142127	Structural maintenance of chromosomes protein OS=Oreochromis niloticus OX=8128 PE=3 SV=1
1402	2140		A0A669BQ79|A0A669BQ79_ORENI	232.23	59	59	51	54700	54200	12	12	26	29	Carbamidomethylation	20873	Vacuolar protein sorting-associated protein 29 OS=Oreochromis niloticus OX=8128 GN=vps29 PE=3 SV=1
1334	1014		A0A669EUB1|A0A669EUB1_ORENI	286.79	60	60	60	36600	54100	16	16	28	30	Carbamidomethylation	44883	Cystathionine gamma-lyase OS=Oreochromis niloticus OX=8128 GN=cth PE=3 SV=1
1262	3417		A0A669CK98|A0A669CK98_ORENI	275.74	64	64	64	59600	53900	13	13	32	30	Carbamidomethylation; Deamidation (NQ); Mutation	23115	Uncharacterized protein OS=Oreochromis niloticus OX=8128 GN=LOC100702903 PE=3 SV=1
477	442		I3JL58|I3JL58_ORENI	345.7	36	35	36	59700	53800	30	27	67	61	Carbamidomethylation; Deamidation (NQ); Mutation	112948	Uncharacterized protein OS=Oreochromis niloticus OX=8128 GN=sec24d PE=3 SV=2
1024	1172		A0A669CWK3|A0A669CWK3_ORENI	307.15	46	38	44	45300	53800	20	20	34	39	Carbamidomethylation; Deamidation (NQ); Mutation	51772	Uncharacterized protein OS=Oreochromis niloticus OX=8128 GN=hadhb PE=3 SV=1
672	1668		A0A669F7U9|A0A669F7U9_ORENI	266.7	69	63	66	51200	53700	18	14	50	52	Carbamidomethylation; Deamidation (NQ)	22670	Uncharacterized protein OS=Oreochromis niloticus OX=8128 GN=rab10 PE=4 SV=1
311	16		A0A669F777|A0A669F777_ORENI	357.8	71	66	63	59700	53300	45	31	88	87	Carbamidomethylation; Oxidation (M); Deamidation (NQ)	71381	FERM domain-containing protein OS=Oreochromis niloticus OX=8128 GN=LOC100710883 PE=4 SV=1
554	291		A0A669BUA4|A0A669BUA4_ORENI	345.61	51	44	49	41400	53000	31	18	53	64	Carbamidomethylation; Deamidation (NQ); Mutation	76288	Uncharacterized protein OS=Oreochromis niloticus OX=8128 GN=LOC100700247 PE=3 SV=1
1022	1465		I3JZP9|I3JZP9_ORENI	270.56	46	43	44	35700	52900	19	19	30	43	Carbamidomethylation; Deamidation (NQ); Mutation	54245	Acyl-CoA dehydrogenase short chain OS=Oreochromis niloticus OX=8128 PE=3 SV=2
647	234		I3J6W4|I3J6W4_ORENI	368.51	54	48	52	44800	52800	36	36	50	55	Carbamidomethylation; Deamidation (NQ); Mutation	89778	Cullin 2 OS=Oreochromis niloticus OX=8128 PE=3 SV=2
446	266		A0A669BIB9|A0A669BIB9_ORENI	373.48	51	49	44	35300	52800	42	42	69	65	Carbamidomethylation; Deamidation (NQ); Mutation	119140	RNA cytidine acetyltransferase OS=Oreochromis niloticus OX=8128 GN=NAT10 PE=3 SV=1
784	1426		I3IX29|I3IX29_ORENI	322.36	48	47	46	44800	52500	28	28	42	50	Carbamidomethylation; Deamidation (NQ); Mutation	52063	PKS_ER domain-containing protein OS=Oreochromis niloticus OX=8128 GN=LOC100698302 PE=3 SV=2
1589	4303		A0A669E578|A0A669E578_ORENI	250.92	29	18	29	49700	52400	12	12	22	26	Carbamidomethylation; Deamidation (NQ); Mutation	48777	Basigin OS=Oreochromis niloticus OX=8128 PE=4 SV=1
1941	3881		A0A669DAJ6|A0A669DAJ6_ORENI	254.23	35	35	35	40900	52400	7	7	20	18	Carbamidomethylation	19525	Rhodanese domain-containing protein OS=Oreochromis niloticus OX=8128 GN=LOC100710757 PE=4 SV=1
834	1589		I3J6Q9|I3J6Q9_ORENI	281.82	31	28	31	40900	52400	19	13	40	47	Carbamidomethylation; Deamidation (NQ); Mutation	61615	Uncharacterized protein OS=Oreochromis niloticus OX=8128 GN=LOC100701568 PE=3 SV=2
724	136		A0A669EHE7|A0A669EHE7_ORENI	347.27	55	43	51	40600	52400	34	34	46	51	Carbamidomethylation; Oxidation (M); Deamidation (NQ); Mutation	76241	Uncharacterized protein OS=Oreochromis niloticus OX=8128 GN=sfpq PE=4 SV=1
927	902		A0A669DYM2|A0A669DYM2_ORENI	319.03	55	54	54	71600	52200	24	24	42	37	Carbamidomethylation; Deamidation (NQ); Mutation	52262	Uncharacterized protein OS=Oreochromis niloticus OX=8128 GN=dctn2 PE=3 SV=1
727	866		I3KRV7|I3KRV7_ORENI	321.63	70	60	62	52800	52200	35	35	44	53	Deamidation (NQ); Mutation	41201	Low density lipoprotein receptor-related protein associated protein 1 OS=Oreochromis niloticus OX=8128 PE=4 SV=2
2101	2235		I3J573|I3J573_ORENI	188.89	20	18	20	39100	52100	11	11	15	19	Carbamidomethylation	55022	Uncharacterized protein OS=Oreochromis niloticus OX=8128 GN=dhcr7 PE=3 SV=1
279	458		A0A669CR07|A0A669CR07_ORENI	419.74	26	20	22	44900	52000	82	82	89	97	Carbamidomethylation; Oxidation (M); Deamidation (NQ); Mutation	522920	RCR-type E3 ubiquitin transferase OS=Oreochromis niloticus OX=8128 PE=3 SV=1
610	360		I3KGK6|I3KGK6_ORENI	350.27	38	36	36	57500	51800	35	34	56	53	Carbamidomethylation; Oxidation (M); Deamidation (NQ); Mutation	131846	Sec16_C domain-containing protein OS=Oreochromis niloticus OX=8128 GN=LOC100695465 PE=3 SV=2
1275	341		A0A669BU71|A0A669BU71_ORENI	306.68	44	38	37	25300	51700	22	22	28	33	Carbamidomethylation	85982	Protein kinase domain-containing protein OS=Oreochromis niloticus OX=8128 GN=tbk1 PE=4 SV=1
1691	2957		I3KCT6|I3KCT6_ORENI	217.39	43	39	43	48200	51600	10	10	23	21	Carbamidomethylation; Deamidation (NQ); Mutation	24691	Transmembrane p24 trafficking protein 7 OS=Oreochromis niloticus OX=8128 PE=3 SV=2
1114	297		A0A669E2Z6|A0A669E2Z6_ORENI	306.73	50	39	48	31100	51600	25	25	30	39	Carbamidomethylation; Mutation	63661	Uncharacterized protein OS=Oreochromis niloticus OX=8128 GN=sgpl1 PE=3 SV=1
688	431		A0A669EG68|A0A669EG68_ORENI	330.82	45	37	37	64500	51500	43	43	52	49	Carbamidomethylation; Deamidation (NQ); Mutation	117791	Uncharacterized protein OS=Oreochromis niloticus OX=8128 GN=LOC100692389 PE=3 SV=1
1165	2093		I3KNT0|I3KNT0_ORENI	260.49	53	52	45	60700	51400	13	13	26	40	Carbamidomethylation; Oxidation (M); Deamidation (NQ)	26300	Ras-related protein Rab-21 OS=Oreochromis niloticus OX=8128 PE=3 SV=2
908	1299		I3KUZ9|I3KUZ9_ORENI	272.2	39	36	30	51600	51400	26	23	40	40	Carbamidomethylation; Deamidation (NQ); Mutation	61097	Uncharacterized protein OS=Oreochromis niloticus OX=8128 GN=LOC100702592 PE=3 SV=2
729	603		A0A669EI45|A0A669EI45_ORENI	339.65	47	43	45	50500	51400	27	18	50	47	Carbamidomethylation; Deamidation (NQ); Mutation	53949	Flotillin OS=Oreochromis niloticus OX=8128 GN=flot2 PE=3 SV=1
1046	1385		A0A669EE21|A0A669EE21_ORENI	291.56	72	66	71	47600	51400	18	17	38	34	Carbamidomethylation; Deamidation (NQ); Mutation	33052	Anamorsin OS=Oreochromis niloticus OX=8128 GN=ciapin1 PE=3 SV=1
1827	3358		A0A669F408|A0A669F408_ORENI	194.4	7	6	7	19700	51400	10	5	17	23	Deamidation (NQ); Mutation	137880	Cullin-associated and neddylation-dissociated 2 (putative) OS=Oreochromis niloticus OX=8128 PE=3 SV=1
3756	2925		A0A669CAH9|A0A669CAH9_ORENI	165.02	7	4	7	993	51300	6	6	5	6	Carbamidomethylation	158035	Mediator of RNA polymerase II transcription subunit 23 OS=Oreochromis niloticus OX=8128 PE=3 SV=1
904	960		A0A669BPD8|A0A669BPD8_ORENI	312.87	39	34	39	40900	51200	24	24	39	41	Carbamidomethylation; Deamidation (NQ); Mutation	73254	DnaJ homolog subfamily C member 2 OS=Oreochromis niloticus OX=8128 GN=dnajc2 PE=4 SV=1
640	364		A0A669EZZ6|A0A669EZZ6_ORENI	318.95	42	42	40	51300	51100	25	25	51	54	Carbamidomethylation; Deamidation (NQ); Mutation	93831	Uncharacterized protein OS=Oreochromis niloticus OX=8128 GN=LOC100700758 PE=3 SV=1
566	363		I3KYT1|I3KYT1_ORENI	318.99	45	41	42	47900	51100	33	29	57	58	Carbamidomethylation; Deamidation (NQ)	94819	Elongation factor 1-beta OS=Oreochromis niloticus OX=8128 GN=farsb PE=3 SV=2
1585	4255		I3JSV6|I3JSV6_ORENI	249.9	43	41	43	35700	51000	11	11	22	26	Carbamidomethylation; Deamidation (NQ); Mutation	28153	Nucleophosmin/nucleoplasmin 3 OS=Oreochromis niloticus OX=8128 PE=3 SV=2
1822	3715		A0A669DBF3|A0A669DBF3_ORENI	216.93	57	57	57	27100	50800	8	8	16	25	Mutation	15339	Mitochondrial pyruvate carrier OS=Oreochromis niloticus OX=8128 GN=mpc2 PE=3 SV=1
878	69		A0A669BRQ2|A0A669BRQ2_ORENI	349.55	70	61	66	46000	50600	25	25	35	48	Carbamidomethylation; Deamidation (NQ); Mutation	53842	Tryptophan--tRNA ligase cytoplasmic OS=Oreochromis niloticus OX=8128 GN=wars1 PE=3 SV=1
1565	1705		A0A669B2Y9|A0A669B2Y9_ORENI	290.33	28	28	28	41700	50600	19	19	24	24	Carbamidomethylation; Deamidation (NQ)	56839	Coronin OS=Oreochromis niloticus OX=8128 PE=3 SV=1
689	395		A0A669E028|A0A669E028_ORENI	324.3	42	38	42	51500	50400	33	33	48	53	Carbamidomethylation; Deamidation (NQ); Mutation	104487	Uncharacterized protein OS=Oreochromis niloticus OX=8128 GN=LOC100697520 PE=3 SV=1
391	217		A0A669EMQ2|A0A669EMQ2_ORENI	366.21	46	40	43	61400	50300	47	43	78	72	Carbamidomethylation; Deamidation (NQ); Mutation	144901	High density lipoprotein binding protein a OS=Oreochromis niloticus OX=8128 PE=4 SV=1
2001	1639		I3K6Z8|I3K6Z8_ORENI	211.62	23	23	19	40700	50300	11	9	20	16	Carbamidomethylation; Deamidation (NQ)	81728	Oxysterol-binding protein OS=Oreochromis niloticus OX=8128 PE=3 SV=2
1150	1762		I3JZX9|I3JZX9_ORENI	297.25	75	72	70	189000	50200	17	17	35	32	Carbamidomethylation; Oxidation (M); Deamidation (NQ); Mutation	24767	Protein FAM3C OS=Oreochromis niloticus OX=8128 GN=fam3c PE=3 SV=1
1221	2489		A0A669AW43|A0A669AW43_ORENI	254.77	77	70	77	48500	50200	13	9	29	35	Carbamidomethylation; Deamidation (NQ); Mutation	17927	UBC core domain-containing protein OS=Oreochromis niloticus OX=8128 GN=LOC100708998 PE=3 SV=1
979	120		A0A669EX23|A0A669EX23_ORENI	305.59	60	54	56	34700	50200	25	25	29	46	Carbamidomethylation; Deamidation (NQ)	56274	Serine/threonine-protein phosphatase OS=Oreochromis niloticus OX=8128 GN=ppp5c PE=3 SV=1
899	881		I3JMR0|I3JMR0_ORENI	332.12	58	55	56	59700	50000	22	22	38	43	Carbamidomethylation; Oxidation (M)	43085	Galactokinase 1 OS=Oreochromis niloticus OX=8128 PE=3 SV=2
944	2870		I3J986|I3J986_ORENI	281.85	57	48	57	35800	49900	17	11	34	43	Carbamidomethylation; Oxidation (M); Deamidation (NQ); Mutation	27443	GOLD domain-containing protein OS=Oreochromis niloticus OX=8128 GN=tmed9 PE=3 SV=1
1740	4612		A0A669AWT8|A0A669AWT8_ORENI	188.77	10	8	10	32600	49900	9	2	18	25	Carbamidomethylation; Mutation	55360	Lipoxygenase domain-containing protein OS=Oreochromis niloticus OX=8128 PE=4 SV=1
1077	1658		I3KAA3|I3KAA3_ORENI	271.36	67	66	51	45300	49800	17	17	38	32	Carbamidomethylation; Deamidation (NQ)	27924	Carboxymethylenebutenolidase homolog OS=Oreochromis niloticus OX=8128 GN=cmbl PE=3 SV=2
2766	3660		A0A669EPW0|A0A669EPW0_ORENI	193.16	62	56	61	43600	49800	8	8	9	13	Mutation	11877	Cytochrome c domain-containing protein OS=Oreochromis niloticus OX=8128 GN=LOC100692041 PE=3 SV=1
558	180		A0A669DZZ3|A0A669DZZ3_ORENI	344.37	58	51	55	47700	49600	40	34	55	61	Carbamidomethylation; Deamidation (NQ)	73953	Uncharacterized protein OS=Oreochromis niloticus OX=8128 GN=lmna PE=3 SV=1
821	625		I3JVR8|I3JVR8_ORENI	314.05	33	30	29	46600	49600	31	31	37	51	Carbamidomethylation; Deamidation (NQ); Mutation	109860	Uncharacterized protein OS=Oreochromis niloticus OX=8128 GN=sec23ip PE=4 SV=1
663	1513		A0A669B4T4|A0A669B4T4_ORENI	322.37	57	52	57	46400	49600	24	13	50	53	Carbamidomethylation; Deamidation (NQ); Mutation	34248	Ribosomal_L18_c domain-containing protein OS=Oreochromis niloticus OX=8128 GN=RPL5 PE=3 SV=1
963	2909		I3JW48|I3JW48_ORENI	226.96	49	40	46	32500	49600	11	10	30	46	Oxidation (M); Deamidation (NQ); Mutation	29543	Cytochrome b-c1 complex subunit Rieske mitochondrial OS=Oreochromis niloticus OX=8128 GN=LOC100707594 PE=3 SV=2
613	370		I3J0F6|I3J0F6_ORENI	358.76	54	42	52	31400	49600	37	37	50	59	Carbamidomethylation; Oxidation (M); Deamidation (NQ); Mutation	106629	Trifunctional purine biosynthetic protein adenosine-3 OS=Oreochromis niloticus OX=8128 GN=gart PE=3 SV=1
4366	3975		A0A669CVU7|A0A669CVU7_ORENI	107.67	11	6	6	2250	49600	6	6	4	3	Carbamidomethylation; Mutation	96824	Cold shock domain containing E1 OS=Oreochromis niloticus OX=8128 PE=4 SV=1
491	494		A0A669EJQ3|A0A669EJQ3_ORENI	378.34	35	28	31	60900	49500	49	49	59	67	Carbamidomethylation; Deamidation (NQ); Mutation	212373	Uncharacterized protein OS=Oreochromis niloticus OX=8128 GN=psme4 PE=3 SV=1
912	1289		I3KH42|I3KH42_ORENI	300.76	61	58	61	37100	49500	16	16	36	44	Carbamidomethylation; Deamidation (NQ)	40186	AFP-like domain-containing protein OS=Oreochromis niloticus OX=8128 GN=LOC100696106 PE=3 SV=2
1093	598		A0A669BUM6|A0A669BUM6_ORENI	309.69	37	32	37	33400	49500	25	25	28	41	Carbamidomethylation; Mutation	87130	J domain-containing protein OS=Oreochromis niloticus OX=8128 GN=sec63 PE=4 SV=1
1294	724		I3J891|I3J891_ORENI	284.9	59	43	59	32800	49500	20	20	23	37	Carbamidomethylation; Deamidation (NQ); Mutation	50849	2-oxoisovalerate dehydrogenase subunit alpha OS=Oreochromis niloticus OX=8128 GN=bckdha PE=3 SV=1
1115	2148		I3JBS6|I3JBS6_ORENI	239.76	67	53	64	55100	49400	16	16	36	33	Carbamidomethylation; Oxidation (M); Deamidation (NQ); Mutation	27891	Nucleoside-diphosphate kinase OS=Oreochromis niloticus OX=8128 GN=ak2 PE=3 SV=2
1315	1684		A0A669D3H1|A0A669D3H1_ORENI	278.19	30	30	30	46300	49300	13	13	28	31	Carbamidomethylation; Mutation	55182	AMP_N domain-containing protein OS=Oreochromis niloticus OX=8128 GN=pepd PE=3 SV=1
1734	1244		A0A669EQ22|A0A669EQ22_ORENI	249.53	40	30	40	23000	49000	14	14	22	21	Carbamidomethylation	49326	Alpha-galactosidase OS=Oreochromis niloticus OX=8128 GN=naga PE=3 SV=1
3208	2980	9	TiLVS5+2.1	223	35	0	35		49000	7	7	0	16	Carbamidomethylation; Deamidation (NQ)	38186	TiLVS5+2.1
905	1899		I3JT62|I3JT62_ORENI	287.37	51	49	46	45500	48800	19	19	33	47	Carbamidomethylation; Deamidation (NQ); Mutation	43535	Enoyl CoA hydratase short chain 1 mitochondrial OS=Oreochromis niloticus OX=8128 PE=3 SV=2
1502	3020		A0A669AXU7|A0A669AXU7_ORENI	230.53	58	58	53	41200	48700	10	10	28	23	Carbamidomethylation; Deamidation (NQ); Mutation	25635	Palmitoyl-protein hydrolase OS=Oreochromis niloticus OX=8128 PE=3 SV=1
1097	545		I3J840|I3J840_ORENI	302.6	24	24	17	17600	48700	33	12	43	26	Carbamidomethylation; Deamidation (NQ); Mutation	164808	Uncharacterized protein OS=Oreochromis niloticus OX=8128 PE=4 SV=2
1088	2002		I3KUE9|I3KUE9_ORENI	280.49	70	70	67	49600	48600	11	11	35	35	Carbamidomethylation; Deamidation (NQ)	28354	Chloride intracellular channel protein OS=Oreochromis niloticus OX=8128 PE=3 SV=2
3920	3248		A0A669FC59|A0A669FC59_ORENI	161.58	15	8	13	50100	48500	6	6	3	7	Carbamidomethylation; Deamidation (NQ)	66965	Alpha-(1 6)-fucosyltransferase OS=Oreochromis niloticus OX=8128 GN=fut8 PE=3 SV=1
2786	3436		I3JEE7|I3JEE7_ORENI	187.51	46	28	36	3330	48500	8	8	12	10	Deamidation (NQ); Mutation	27245	ER membrane protein complex subunit 7 OS=Oreochromis niloticus OX=8128 PE=3 SV=2
534	229		I3K501|I3K501_ORENI	344.22	52	44	52	61600	48400	30	30	57	62	Carbamidomethylation; Deamidation (NQ); Mutation	70608	Uncharacterized protein OS=Oreochromis niloticus OX=8128 GN=aifm1 PE=3 SV=2
1703	1693		A0A669EV14|A0A669EV14_ORENI	256.7	51	42	51	29300	48400	16	14	15	29	Carbamidomethylation; Mutation	41395	Translocase of outer mitochondrial membrane 40 homolog like OS=Oreochromis niloticus OX=8128 PE=3 SV=1
959	1901		I3KNI9|I3KNI9_ORENI	309.95	75	73	72	41300	48200	24	24	36	40	Carbamidomethylation; Deamidation (NQ); Mutation	26338	Uncharacterized protein OS=Oreochromis niloticus OX=8128 GN=efhd2 PE=4 SV=2
1154	1530		A0A669D799|A0A669D799_ORENI	283.42	58	51	58	41300	48100	17	16	31	36	Carbamidomethylation; Deamidation (NQ); Mutation	36535	Aldo_ket_red domain-containing protein OS=Oreochromis niloticus OX=8128 GN=LOC100700843 PE=3 SV=1
966	423		A0A669BQ98|A0A669BQ98_ORENI	298.74	38	24	35	28800	48100	26	26	33	43	Carbamidomethylation; Mutation	96452	Ubiquitin carboxyl-terminal hydrolase OS=Oreochromis niloticus OX=8128 GN=usp10 PE=3 SV=1
1907	7850		A0A669C0J9|A0A669C0J9_ORENI	250.57	52	46	50	54100	48000	8	8	22	17	Carbamidomethylation; Mutation	10248	40S ribosomal protein S21 OS=Oreochromis niloticus OX=8128 PE=3 SV=1
1042	2327		A0A669C4H5|A0A669C4H5_ORENI	234.57	12	9	11	40800	47900	12	12	39	33	Carbamidomethylation; Deamidation (NQ); Mutation	160409	U-box domain-containing protein OS=Oreochromis niloticus OX=8128 GN=prpf19 PE=3 SV=1
2003	3056		I3K6S2|I3K6S2_ORENI	225.13	18	18	18	40500	47900	8	8	16	20	Carbamidomethylation	53705	EWS RNA-binding protein 1b OS=Oreochromis niloticus OX=8128 PE=3 SV=2
962	1501		A0A669F9A3|A0A669F9A3_ORENI	299.63	34	33	31	45800	47800	26	26	41	35	Carbamidomethylation; Mutation	75146	Transmembrane 9 superfamily member OS=Oreochromis niloticus OX=8128 GN=tm9sf4 PE=3 SV=1
846	853		A0A669C0F9|A0A669C0F9_ORENI	309.75	41	38	40	64800	47700	25	25	49	37	Carbamidomethylation; Deamidation (NQ); Mutation	58018	Serine/threonine-protein kinase RIO3 OS=Oreochromis niloticus OX=8128 PE=3 SV=1
842	507		I3K570|I3K570_ORENI	330.1	30	27	29	50500	47500	28	28	42	44	Carbamidomethylation; Deamidation (NQ); Mutation	163906	P-type Cu(+) transporter OS=Oreochromis niloticus OX=8128 GN=atp7a PE=3 SV=1
1092	486		A0A669CA33|A0A669CA33_ORENI	323.78	32	25	29	33200	47400	27	27	30	39	Carbamidomethylation; Deamidation (NQ); Mutation	120213	Importin 4 OS=Oreochromis niloticus OX=8128 PE=3 SV=1
869	1053		I3J0M5|I3J0M5_ORENI	291.85	65	58	63	48000	47300	25	25	45	39	Carbamidomethylation; Deamidation (NQ); Mutation	37755	eIF2B_5 domain-containing protein OS=Oreochromis niloticus OX=8128 GN=eif2s2 PE=3 SV=1
739	499		A0A669D7F8|A0A669D7F8_ORENI	360.74	33	22	32	18700	47300	41	41	37	59	Carbamidomethylation; Mutation	205048	BIG2 domain-containing protein OS=Oreochromis niloticus OX=8128 GN=nup210 PE=3 SV=1
1877	1099		I3J432|I3J432_ORENI	243.68	34	28	28	14200	47200	16	16	16	23	Carbamidomethylation; Deamidation (NQ); Mutation	67696	Geranylgeranyl transferase type-2 subunit alpha OS=Oreochromis niloticus OX=8128 GN=rabggta PE=3 SV=1
677	1653		I3J744|I3J744_ORENI	293.11	72	72	69	49600	47100	15	8	52	50	Carbamidomethylation; Deamidation (NQ)	22775	Uncharacterized protein OS=Oreochromis niloticus OX=8128 GN=rab18 PE=4 SV=1
485	408		A0A669EGM3|A0A669EGM3_ORENI	367.18	38	35	35	48800	47100	43	34	64	63	Carbamidomethylation; Deamidation (NQ); Mutation	132346	Uncharacterized protein OS=Oreochromis niloticus OX=8128 GN=NAA15 PE=4 SV=1
833	1264		A0A669D3Y0|A0A669D3Y0_ORENI	306.77	28	24	28	46300	47100	19	19	41	46	Carbamidomethylation; Deamidation (NQ); Mutation	102296	N-acetyl-D-glucosamine kinase OS=Oreochromis niloticus OX=8128 GN=nagk PE=3 SV=1
792	807		A0A669C5T8|A0A669C5T8_ORENI	327.95	66	66	60	60200	47000	26	21	44	47	Carbamidomethylation; Deamidation (NQ); Mutation	41386	Actin-related protein 2/3 complex subunit OS=Oreochromis niloticus OX=8128 GN=arpc1a PE=3 SV=1
1860	4381		A0A669CAJ2|A0A669CAJ2_ORENI	200.88	32	26	32	35300	47000	7	6	18	22		17861	ATP synthase H+ transporting mitochondrial F0 complex subunit g OS=Oreochromis niloticus OX=8128 PE=3 SV=1
1039	437		I3KAU8|I3KAU8_ORENI	297.11	33	26	32	30400	47000	24	24	31	41	Carbamidomethylation; Mutation	92252	Carnitine O-palmitoyltransferase OS=Oreochromis niloticus OX=8128 GN=LOC100693325 PE=3 SV=2
1258	3011		I3JUC4|I3JUC4_ORENI	256.9	75	75	75	49000	46900	10	10	33	29	Carbamidomethylation; Oxidation (M); Deamidation (NQ); Mutation	18473	ADP-ribosylation factor-like 1 OS=Oreochromis niloticus OX=8128 PE=3 SV=2
680	424		I3IY77|I3IY77_ORENI	355.09	36	29	35	41500	46800	38	35	46	54	Carbamidomethylation; Deamidation (NQ)	179329	Uncharacterized protein OS=Oreochromis niloticus OX=8128 GN=uggt1 PE=3 SV=2
2526	3023		I3JMX3|I3JMX3_ORENI	209.03	45	45	40	12700	46800	10	10	14	12	Carbamidomethylation	25794	Poly(A) binding protein nuclear 1 OS=Oreochromis niloticus OX=8128 PE=4 SV=2
301	534		I3K1Y5|I3K1Y5_ORENI	435.37	26	23	23	45500	46700	79	79	93	85	Carbamidomethylation; Deamidation (NQ); Mutation	498112	HECT-type E3 ubiquitin transferase OS=Oreochromis niloticus OX=8128 GN=huwe1 PE=4 SV=2
580	1989		I3JY91|I3JY91_ORENI	278.06	23	22	19	40900	46700	22	13	53	60	Carbamidomethylation; Deamidation (NQ); Mutation	80115	Uncharacterized protein OS=Oreochromis niloticus OX=8128 GN=eef1d PE=3 SV=2
323	1408		A0A669C4P5|A0A669C4P5_ORENI	356.25	87	83	87	41300	46600	25	6	80	88	Carbamidomethylation; Deamidation (NQ); Mutation	23924	Ras-related protein Rab-14 OS=Oreochromis niloticus OX=8128 GN=LOC100710169 PE=3 SV=1
997	942		I3KXF6|I3KXF6_ORENI	286.72	65	57	53	38500	46600	22	22	34	40	Carbamidomethylation; Deamidation (NQ); Mutation	50578	Uncharacterized protein OS=Oreochromis niloticus OX=8128 GN=nono PE=4 SV=1
856	1013		I3IY94|I3IY94_ORENI	299.41	64	59	62	36300	46600	23	22	41	44	Carbamidomethylation; Deamidation (NQ); Mutation	40978	PPIase cyclophilin-type domain-containing protein OS=Oreochromis niloticus OX=8128 GN=ppid PE=4 SV=1
1843	3346		I3KJH1|I3KJH1_ORENI	231.91	36	36	36	47100	46500	7	7	18	22	Carbamidomethylation	27288	Synaptophysin-like 1 OS=Oreochromis niloticus OX=8128 PE=3 SV=2
841	209		I3K716|I3K716_ORENI	339.68	60	55	56	46000	46500	36	36	43	43	Carbamidomethylation; Mutation	86802	Phospholipase A2-activating protein OS=Oreochromis niloticus OX=8128 PE=3 SV=2
1203	1131		I3K9Y3|I3K9Y3_ORENI	298.45	43	39	42	42600	46500	22	22	31	33	Carbamidomethylation; Oxidation (M); Deamidation (NQ); Mutation	56352	PLAT domain-containing protein OS=Oreochromis niloticus OX=8128 GN=LOC100710519 PE=3 SV=1
447	564		A0A669DH91|A0A669DH91_ORENI	333.76	62	61	60	47400	46400	22	7	69	65	Carbamidomethylation; Deamidation (NQ)	48813	Uncharacterized protein OS=Oreochromis niloticus OX=8128 GN=LOC100711948 PE=3 SV=1
1009	780		I3IYA5|I3IYA5_ORENI	296.98	64	53	62	40900	46400	22	22	34	40	Carbamidomethylation; Deamidation (NQ)	44921	Obg-like ATPase 1 OS=Oreochromis niloticus OX=8128 GN=LOC100712451 PE=3 SV=1
541	372		I3JUR2|I3JUR2_ORENI	371.79	31	24	28	20400	46400	58	58	54	64	Carbamidomethylation; Deamidation (NQ); Mutation	266926	Nucleoprotein TPR OS=Oreochromis niloticus OX=8128 PE=3 SV=2
2025	4356		A0A669BRQ0|A0A669BRQ0_ORENI	216.42	61	54	61	46500	46300	9	8	14	22	Oxidation (M); Deamidation (NQ); Mutation	12497	Profilin OS=Oreochromis niloticus OX=8128 PE=3 SV=1
1493	1258		I3KEM1|I3KEM1_ORENI	274.86	59	51	52	44000	46200	20	20	26	25	Carbamidomethylation; Deamidation (NQ); Mutation	34106	Uncharacterized protein OS=Oreochromis niloticus OX=8128 GN=dhrs1 PE=3 SV=2
1336	1319		A0A669DL49|A0A669DL49_ORENI	252.77	46	39	46	38100	46200	16	9	25	33	Carbamidomethylation; Deamidation (NQ)	36304	Uncharacterized protein OS=Oreochromis niloticus OX=8128 GN=LOC100710339 PE=3 SV=1
1390	2833		I3KEB6|I3KEB6_ORENI	291.58	84	84	84	36200	46200	18	18	24	31	Carbamidomethylation; Oxidation (M)	12582	Tubulin-specific chaperone A OS=Oreochromis niloticus OX=8128 GN=tbca PE=3 SV=1
345	387		A0A669AZ12|A0A669AZ12_ORENI	384.87	39	32	34	38700	46100	67	60	78	84	Carbamidomethylation; Deamidation (NQ); Mutation	235205	Uncharacterized protein OS=Oreochromis niloticus OX=8128 GN=LOC100711626 PE=3 SV=1
556	2127		I3J997|I3J997_ORENI	305.89	64	64	56	62700	45900	20	14	65	52	Deamidation (NQ); Mutation	23417	Small monomeric GTPase OS=Oreochromis niloticus OX=8128 GN=RALB PE=3 SV=1
373	2241		A0A669BBY6|A0A669BBY6_ORENI	293.64	72	64	72	42900	45900	14	11	84	71	Carbamidomethylation; Oxidation (M); Deamidation (NQ); Mutation	21411	Peptidyl-prolyl cis-trans isomerase OS=Oreochromis niloticus OX=8128 GN=LOC100699547 PE=3 SV=1
820	253		I3JB46|I3JB46_ORENI	326.56	51	43	49	27700	45900	26	26	36	52	Carbamidomethylation; Deamidation (NQ); Mutation	70593	Uncharacterized protein OS=Oreochromis niloticus OX=8128 GN=acadvl PE=3 SV=1
859	298		A0A669DUX7|A0A669DUX7_ORENI	339.85	49	43	49	35800	45800	30	30	37	48	Carbamidomethylation; Mutation	84107	Epimerase_2 domain-containing protein OS=Oreochromis niloticus OX=8128 GN=gne PE=4 SV=1
2246	1642		A0A669B8T7|A0A669B8T7_ORENI	248.5	32	31	26	61800	45700	13	13	16	15	Carbamidomethylation	66870	NudC domain-containing protein 1 OS=Oreochromis niloticus OX=8128 PE=4 SV=1
1061	533		I3JZV3|I3JZV3_ORENI	307.83	31	31	28	43500	45700	24	24	39	32	Carbamidomethylation; Deamidation (NQ); Mutation	101013	SCY1 like pseudokinase 2 OS=Oreochromis niloticus OX=8128 GN=SCYL2 PE=4 SV=2
1133	2937		A0A669B5L0|A0A669B5L0_ORENI	272.37	73	46	73	36400	45700	14	11	33	35	Carbamidomethylation; Oxidation (M); Deamidation (NQ); Mutation	22902	Uncharacterized protein OS=Oreochromis niloticus OX=8128 GN=sar1b PE=3 SV=1
1193	1352		I3KC00|I3KC00_ORENI	276.22	40	33	40	35600	45700	16	16	32	33	Carbamidomethylation; Deamidation (NQ)	51521	ATPase H+ transporting accessory protein 1a OS=Oreochromis niloticus OX=8128 PE=3 SV=2
594	84		I3JDH0|I3JDH0_ORENI	343.56	45	43	39	50100	45600	31	31	62	48	Carbamidomethylation; Deamidation (NQ); Mutation	90062	RNA helicase OS=Oreochromis niloticus OX=8128 GN=ddx21 PE=3 SV=2
781	409		A0A669D1S9|A0A669D1S9_ORENI	309.14	38	34	36	41100	45600	23	23	44	48	Carbamidomethylation; Deamidation (NQ)	89268	Procollagen-lysine 5-dioxygenase OS=Oreochromis niloticus OX=8128 GN=LOC100697420 PE=4 SV=1
1347	3451		A0A669EWX1|A0A669EWX1_ORENI	243.14	56	48	56	38800	45600	8	4	26	31	Oxidation (M); Deamidation (NQ)	17871	Transcription factor BTF3 OS=Oreochromis niloticus OX=8128 GN=btf3 PE=3 SV=1
671	465		A0A669DLG9|A0A669DLG9_ORENI	342.73	40	30	38	34100	45500	35	35	50	52	Carbamidomethylation; Deamidation (NQ); Mutation	156460	Uncharacterized protein OS=Oreochromis niloticus OX=8128 GN=nup160 PE=4 SV=1
955	286		I3JLN5|I3JLN5_ORENI	307.95	43	34	41	45700	44900	27	27	34	42	Carbamidomethylation; Deamidation (NQ)	87455	tRNA (cytosine(34)-C(5))-methyltransferase OS=Oreochromis niloticus OX=8128 GN=nsun2 PE=3 SV=1
1259	3404		A0A669AZ37|A0A669AZ37_ORENI	262.86	48	48	48	43900	44900	11	11	29	33	Carbamidomethylation; Mutation	26442	Casein kinase II subunit beta OS=Oreochromis niloticus OX=8128 GN=LOC100710962 PE=3 SV=1
1259	3348		A0A669BMA2|A0A669BMA2_ORENI	262.86	47	47	47	43900	44900	11	11	29	33	Carbamidomethylation; Mutation	27200	Casein kinase II subunit beta OS=Oreochromis niloticus OX=8128 PE=3 SV=1
956	316		A0A669B1H1|A0A669B1H1_ORENI	311	47	42	42	33700	44900	24	24	40	36	Carbamidomethylation; Deamidation (NQ); Mutation	74185	Protein-histidine N-methyltransferase OS=Oreochromis niloticus OX=8128 GN=setd3 PE=3 SV=1
1146	2092		I3K4Q9|I3K4Q9_ORENI	240.82	32	32	32	45000	44800	10	10	32	35	Carbamidomethylation; Oxidation (M); Deamidation (NQ)	54792	Splicing factor U2AF subunit OS=Oreochromis niloticus OX=8128 GN=u2af2 PE=3 SV=2
717	144		I3K119|I3K119_ORENI	315.56	52	51	48	45900	44700	27	27	51	47	Carbamidomethylation; Mutation	56667	Signal recognition particle 54 kDa protein OS=Oreochromis niloticus OX=8128 GN=srp54 PE=3 SV=2
1602	3973		I3J7I1|I3J7I1_ORENI	190.77	47	47	47	42800	44700	4	4	26	21	Carbamidomethylation; Deamidation (NQ)	13973	Small nuclear ribonucleoprotein Sm D3 OS=Oreochromis niloticus OX=8128 GN=snrpd3 PE=3 SV=1
699	579		A0A669FB78|A0A669FB78_ORENI	335.12	53	53	51	37800	44600	23	16	53	47	Carbamidomethylation	49473	PCI domain-containing protein OS=Oreochromis niloticus OX=8128 GN=PSMD11 PE=3 SV=1
687	587		A0A669ERY0|A0A669ERY0_ORENI	342.83	51	46	51	35300	44600	28	24	44	57	Carbamidomethylation; Deamidation (NQ); Mutation	70291	Malic enzyme OS=Oreochromis niloticus OX=8128 GN=me3 PE=3 SV=1
498	318		A0A669EQA2|A0A669EQA2_ORENI	358.76	43	40	40	58700	44500	42	42	69	54	Carbamidomethylation; Deamidation (NQ); Mutation	134423	WASH complex subunit 5 OS=Oreochromis niloticus OX=8128 PE=3 SV=1
1063	2752		A0A669CI66|A0A669CI66_ORENI	266.89	70	64	70	55300	44500	13	13	35	36	Carbamidomethylation; Deamidation (NQ)	20806	Ferritin OS=Oreochromis niloticus OX=8128 GN=LOC100692258 PE=3 SV=1
832	195		I3IVL5|I3IVL5_ORENI	338.58	55	50	49	42300	44400	33	33	42	45	Carbamidomethylation; Deamidation (NQ); Mutation	82080	ATP-dependent RNA helicase DDX1 OS=Oreochromis niloticus OX=8128 GN=ddx1 PE=3 SV=2
1013	1641		A0A669D2J6|A0A669D2J6_ORENI	270.63	40	39	40	35100	44400	18	18	34	40	Carbamidomethylation; Deamidation (NQ); Mutation	53023	Uncharacterized protein OS=Oreochromis niloticus OX=8128 GN=LOC100691221 PE=3 SV=1
256	968		A0A669EG61|A0A669EG61_ORENI	346.83	33	30	31	31800	44300	31	16	96	102	Carbamidomethylation; Deamidation (NQ); Mutation	88333	HATPase_c domain-containing protein OS=Oreochromis niloticus OX=8128 GN=LOC100701982 PE=3 SV=1
2248	2901		A0A669E419|A0A669E419_ORENI	206.17	54	52	49	26400	44300	12	12	14	17	Carbamidomethylation; Deamidation (NQ); Mutation	19924	GST C-terminal domain-containing protein OS=Oreochromis niloticus OX=8128 GN=eef1e1 PE=4 SV=1
1500	1414		A0A669ED12|A0A669ED12_ORENI	280.51	64	59	55	36400	44200	16	16	22	29	Carbamidomethylation; Mutation	40661	Deoxyhypusine synthase OS=Oreochromis niloticus OX=8128 PE=3 SV=1
327	2517		A0A669B8I4|A0A669B8I4_ORENI	324.23	31	21	29	15300	44200	27	5	59	108	Carbamidomethylation; Oxidation (M); Deamidation (NQ); Mutation	73879	78 kDa glucose-regulated protein OS=Oreochromis niloticus OX=8128 PE=3 SV=1
977	174		A0A669E9J3|A0A669E9J3_ORENI	339.45	49	48	47	47400	44100	26	26	41	34	Carbamidomethylation	84528	PH domain-containing protein OS=Oreochromis niloticus OX=8128 GN=fermt2 PE=3 SV=1
2449	4749		A0A669BKT5|A0A669BKT5_ORENI	156.47	27	26	27	49800	44000	6	6	14	13	Oxidation (M); Mutation	17859	H1.0 linker histone OS=Oreochromis niloticus OX=8128 PE=3 SV=1
926	815		I3J265|I3J265_ORENI	289.71	56	50	48	37300	44000	22	22	41	38	Carbamidomethylation; Mutation	46723	Uncharacterized protein OS=Oreochromis niloticus OX=8128 GN=crtap PE=4 SV=2
1016	1537		I3J7J3|I3J7J3_ORENI	287.9	32	29	31	35100	43800	19	14	37	36	Carbamidomethylation; Deamidation (NQ); Mutation	63414	Uncharacterized protein OS=Oreochromis niloticus OX=8128 GN=LOC100694723 PE=4 SV=2
1383	1314		A0A669BSE7|A0A669BSE7_ORENI	269.11	31	29	30	40000	43700	18	18	27	28	Carbamidomethylation; Deamidation (NQ); Mutation	69535	Peptidylprolyl isomerase OS=Oreochromis niloticus OX=8128 GN=LOC100699378 PE=4 SV=1
1976	4043		A0A669B9N6|A0A669B9N6_ORENI	206.48	23	23	23	63300	43500	14	14	21	16	Mutation	24767	H15 domain-containing protein OS=Oreochromis niloticus OX=8128 GN=LOC109198951 PE=3 SV=1
1976	4042		A0A669BR81|A0A669BR81_ORENI	206.48	26	26	26	63300	43500	14	14	21	16	Mutation	21865	H15 domain-containing protein OS=Oreochromis niloticus OX=8128 PE=3 SV=1
1976	3940		A0A669DQ10|A0A669DQ10_ORENI	206.48	32	32	32	63300	43500	14	14	21	16	Mutation	18590	H15 domain-containing protein OS=Oreochromis niloticus OX=8128 PE=3 SV=1
1084	1019		A0A669DZ18|A0A669DZ18_ORENI	298.41	61	50	61	39800	43400	21	21	32	38	Carbamidomethylation; Mutation	55834	CYTOSOL_AP domain-containing protein OS=Oreochromis niloticus OX=8128 GN=npepl1 PE=3 SV=1
749	956		A0A669CQ68|A0A669CQ68_ORENI	299.87	59	53	59	36100	43400	20	19	46	49	Carbamidomethylation; Deamidation (NQ); Mutation	51457	Septin OS=Oreochromis niloticus OX=8128 GN=septin10 PE=3 SV=1
824	851		I3JJX8|I3JJX8_ORENI	326.79	49	44	45	41700	43300	26	26	35	53	Carbamidomethylation; Deamidation (NQ); Mutation	72681	Succinate dehydrogenase [ubiquinone] flavoprotein subunit mitochondrial OS=Oreochromis niloticus OX=8128 GN=sdha PE=3 SV=1
1177	944		I3JX67|I3JX67_ORENI	295.87	52	48	52	34600	43300	22	22	32	34	Carbamidomethylation	62778	Mitochondrial-processing peptidase subunit alpha OS=Oreochromis niloticus OX=8128 PE=3 SV=1
704	261		A0A669F7U2|A0A669F7U2_ORENI	327.52	41	39	37	63000	43200	27	26	58	41	Carbamidomethylation	74676	Uncharacterized protein OS=Oreochromis niloticus OX=8128 GN=LOC100709916 PE=3 SV=1
490	260		A0A669BKQ4|A0A669BKQ4_ORENI	368.82	48	45	45	35500	43200	40	40	61	65	Carbamidomethylation; Deamidation (NQ); Mutation	125721	Rib_recp_KP_reg domain-containing protein OS=Oreochromis niloticus OX=8128 GN=LOC100709763 PE=4 SV=1
1986	4485		A0A669D916|A0A669D916_ORENI	187.99	53	45	47	43300	43100	6	6	17	20	Carbamidomethylation; Deamidation (NQ); Mutation	13027	Beta-2-microglobulin OS=Oreochromis niloticus OX=8128 GN=LOC100697370 PE=3 SV=1
604	435		A0A669BQH5|A0A669BQH5_ORENI	353.09	37	33	29	42200	43100	42	42	54	56	Carbamidomethylation; Deamidation (NQ); Mutation	191687	5'-3' exoribonuclease 1 OS=Oreochromis niloticus OX=8128 GN=xrn1 PE=3 SV=1
793	1904		I3KUR8|I3KUR8_ORENI	286.92	44	43	43	39500	43100	16	12	45	46	Carbamidomethylation; Oxidation (M); Deamidation (NQ); Mutation	42518	26S proteasome non-ATPase regulatory subunit 4 OS=Oreochromis niloticus OX=8128 PE=3 SV=2
1301	1130		A0A669C4Y3|A0A669C4Y3_ORENI	287.49	53	48	53	31100	43100	19	19	28	32	Carbamidomethylation; Oxidation (M); Deamidation (NQ); Mutation	45059	Diphosphomevalonate decarboxylase OS=Oreochromis niloticus OX=8128 GN=mvd PE=3 SV=1
157	1350		A0A669EWL2|A0A669EWL2_ORENI	331.96	60	56	53	22900	43000	41	10	114	159	Carbamidomethylation; Oxidation (M); Deamidation (NQ); Mutation	33225	ADP/ATP translocase OS=Oreochromis niloticus OX=8128 GN=SLC25A6 PE=3 SV=1
1085	1285		A0A669C0I8|A0A669C0I8_ORENI	281.83	44	42	37	56700	42900	24	24	36	34	Carbamidomethylation; Deamidation (NQ); Mutation	65766	Uncharacterized protein OS=Oreochromis niloticus OX=8128 GN=bcam PE=4 SV=1
1906	3860		I3K6U1|I3K6U1_ORENI	222.25	63	63	63	42200	42700	8	8	17	22	Mutation	15282	Cytochrome b5 heme-binding domain-containing protein OS=Oreochromis niloticus OX=8128 GN=LOC100697360 PE=3 SV=2
1329	1800		A0A669CQX0|A0A669CQX0_ORENI	274.67	50	50	50	31300	42700	14	14	29	29	Carbamidomethylation	41404	Uroporphyrinogen decarboxylase OS=Oreochromis niloticus OX=8128 GN=urod PE=3 SV=1
1475	2359		A0A669BI47|A0A669BI47_ORENI	251.42	22	21	18	42800	42600	14	14	28	23	Carbamidomethylation; Deamidation (NQ); Mutation	70041	AA_permease_C domain-containing protein OS=Oreochromis niloticus OX=8128 GN=LOC100694336 PE=3 SV=1
2400	5344		A0A669C521|A0A669C521_ORENI	176.89	35	30	35	55600	42500	5	5	15	13		7110	40S ribosomal protein S28 OS=Oreochromis niloticus OX=8128 PE=3 SV=1
1272	914		I3K2L7|I3K2L7_ORENI	299.42	27	23	25	35500	42500	19	19	29	32	Deamidation (NQ)	97809	ATP-binding cassette sub-family B member 6 OS=Oreochromis niloticus OX=8128 GN=LOC100697229 PE=3 SV=2
370	348		I3KIE9|I3KIE9_ORENI	400.91	33	28	28	33200	42500	64	64	76	79	Carbamidomethylation; Deamidation (NQ); Mutation	281279	Nucleoprotein TPR OS=Oreochromis niloticus OX=8128 GN=LOC100694797 PE=3 SV=2
1736	1364		A0A669E527|A0A669E527_ORENI	264.49	45	39	45	15100	42500	15	15	18	25	Carbamidomethylation	43256	Calcium uniporter protein OS=Oreochromis niloticus OX=8128 GN=mcu PE=3 SV=1
674	591		A0A669EL80|A0A669EL80_ORENI	315.59	50	44	48	44700	42400	23	17	52	50	Carbamidomethylation; Deamidation (NQ); Mutation	58058	UTP--glucose-1-phosphate uridylyltransferase OS=Oreochromis niloticus OX=8128 GN=ugp2 PE=3 SV=1
1859	2710		A0A669CS60|A0A669CS60_ORENI	203.82	58	52	54	20200	42300	11	11	17	23	Carbamidomethylation; Deamidation (NQ)	20995	Lactoylglutathione lyase OS=Oreochromis niloticus OX=8128 GN=glo1 PE=3 SV=1
1620	2563		A0A669BJ98|A0A669BJ98_ORENI	261.92	33	30	33	41700	42200	12	12	20	27	Carbamidomethylation; Deamidation (NQ); Mutation	39416	3-ketodihydrosphingosine reductase OS=Oreochromis niloticus OX=8128 PE=3 SV=1
1615	1269		I3IZ89|I3IZ89_ORENI	278.81	46	34	41	23300	42200	16	16	22	25	Carbamidomethylation; Mutation	59613	Glucosidase 2 subunit beta OS=Oreochromis niloticus OX=8128 GN=prkcsh PE=4 SV=1
2006	2860		I3JTP7|I3JTP7_ORENI	194.63	45	45	39	49000	42000	12	12	21	15	Carbamidomethylation; Mutation	28696	Uncharacterized protein OS=Oreochromis niloticus OX=8128 GN=hsd17b14 PE=4 SV=2
1438	2118		A0A669ET28|A0A669ET28_ORENI	268.06	62	60	54	33300	41900	17	16	22	31		24720	UMP-CMP kinase OS=Oreochromis niloticus OX=8128 GN=cmpk1 PE=3 SV=1
804	383		A0A669BK82|A0A669BK82_ORENI	330.85	43	40	40	41500	41800	33	26	44	45	Carbamidomethylation; Deamidation (NQ)	85299	Si:ch1073-174d20.2 OS=Oreochromis niloticus OX=8128 PE=3 SV=1
1302	886		A0A669CZ82|A0A669CZ82_ORENI	304.41	53	40	53	26500	41800	20	20	28	32	Carbamidomethylation	53411	Uncharacterized protein OS=Oreochromis niloticus OX=8128 GN=LOC100698939 PE=3 SV=1
752	1947		I3KAT1|I3KAT1_ORENI	305.82	47	45	39	34200	41700	20	13	46	49	Carbamidomethylation; Deamidation (NQ); Mutation	46866	Nucleosome assembly protein 1-like 4a OS=Oreochromis niloticus OX=8128 PE=3 SV=2
471	470		I3JHM7|I3JHM7_ORENI	374.38	35	31	31	144000	41600	48	48	71	58	Carbamidomethylation; Deamidation (NQ); Mutation	210892	Uncharacterized protein OS=Oreochromis niloticus OX=8128 GN=ptpn23 PE=4 SV=2
840	220		A0A669BBU0|A0A669BBU0_ORENI	342.75	49	43	44	51200	41600	34	32	47	39	Carbamidomethylation; Deamidation (NQ); Mutation	103921	Hexokinase OS=Oreochromis niloticus OX=8128 GN=LOC100694159 PE=3 SV=1
1192	929		I3JXE3|I3JXE3_ORENI	284.56	43	40	41	40300	41600	20	20	33	32	Carbamidomethylation; Oxidation (M); Deamidation (NQ); Mutation	56742	Uncharacterized protein OS=Oreochromis niloticus OX=8128 GN=LOC100705895 PE=3 SV=1
1082	1543		A0A669C0Z2|A0A669C0Z2_ORENI	284.74	37	37	33	46900	41500	20	20	37	33	Carbamidomethylation; Deamidation (NQ); Mutation	52681	Uncharacterized protein OS=Oreochromis niloticus OX=8128 GN=arpc2 PE=3 SV=1
947	723		A0A669EAP9|A0A669EAP9_ORENI	283.8	66	66	49	41100	41500	17	17	41	36	Carbamidomethylation	39912	Deoxyribose-phosphate aldolase OS=Oreochromis niloticus OX=8128 PE=4 SV=1
348	426		A0A669CRE8|A0A669CRE8_ORENI	389.12	32	25	30	30100	41500	65	64	68	93	Carbamidomethylation; Deamidation (NQ); Mutation	334548	Uncharacterized protein OS=Oreochromis niloticus OX=8128 GN=RANBP2 PE=4 SV=1
1127	1111		A0A669DZU3|A0A669DZU3_ORENI	302.51	32	28	31	33400	41400	19	19	33	35	Carbamidomethylation; Deamidation (NQ); Mutation	65691	Multifunctional fusion protein OS=Oreochromis niloticus OX=8128 GN=aldh4a1 PE=3 SV=1
1549	3031		I3JLP7|I3JLP7_ORENI	197.83	24	24	22	34700	41300	10	10	24	25	Carbamidomethylation; Mutation	44799	Uncharacterized protein OS=Oreochromis niloticus OX=8128 GN=slc30a7 PE=3 SV=2
395	427		I3KFH3|I3KFH3_ORENI	387.9	35	32	31	45400	41200	50	49	81	67	Carbamidomethylation; Deamidation (NQ); Mutation	247172	CAD protein OS=Oreochromis niloticus OX=8128 GN=cad PE=3 SV=2
782	206		I3JWB1|I3JWB1_ORENI	364.38	46	44	41	40400	41200	32	32	48	44	Carbamidomethylation; Mutation	105234	WASH complex subunit 4 OS=Oreochromis niloticus OX=8128 PE=4 SV=2
863	320		A0A669CBE2|A0A669CBE2_ORENI	314.08	46	42	42	22900	41000	23	19	38	46	Carbamidomethylation; Oxidation (M); Deamidation (NQ); Mutation	85676	ATP-dependent 6-phosphofructokinase OS=Oreochromis niloticus OX=8128 GN=LOC100702997 PE=3 SV=1
468	2383		I3KNM5|I3KNM5_ORENI	303.72	71	69	71	32100	40900	20	5	61	69	Carbamidomethylation; Oxidation (M); Deamidation (NQ); Mutation	20858	Uncharacterized protein OS=Oreochromis niloticus OX=8128 GN=rap1b PE=3 SV=2
976	319		A0A669AZE6|A0A669AZE6_ORENI	319.34	39	39	36	31900	40900	23	23	35	40	Carbamidomethylation; Deamidation (NQ)	82273	ATP-binding cassette sub-family B (MDR/TAP) member 7 OS=Oreochromis niloticus OX=8128 PE=4 SV=1
1040	349		A0A669CXB9|A0A669CXB9_ORENI	347.04	49	42	43	23000	40900	32	31	31	41	Carbamidomethylation; Deamidation (NQ); Mutation	97067	Formate--tetrahydrofolate ligase OS=Oreochromis niloticus OX=8128 PE=3 SV=1
365	671		A0A669EAW7|A0A669EAW7_ORENI	365.77	65	60	58	35500	40700	34	12	78	79	Carbamidomethylation; Deamidation (NQ); Mutation	50709	RNA helicase OS=Oreochromis niloticus OX=8128 GN=DDX39A PE=4 SV=1
987	1494		A0A669C532|A0A669C532_ORENI	304.02	59	53	59	38300	40600	18	18	39	36	Carbamidomethylation; Deamidation (NQ)	37179	Coatomer subunit epsilon OS=Oreochromis niloticus OX=8128 PE=3 SV=1
900	2685		A0A669CGJ3|A0A669CGJ3_ORENI	244.04	38	38	38	80100	40500	11	11	53	28	Carbamidomethylation; Oxidation (M); Deamidation (NQ); Mutation	36453	Galectin OS=Oreochromis niloticus OX=8128 PE=4 SV=1
531	919		I3JDM6|I3JDM6_ORENI	335.41	79	72	78	42600	40500	29	27	55	65	Deamidation (NQ); Mutation	38027	Reticulocalbin 1 EF-hand calcium binding domain OS=Oreochromis niloticus OX=8128 PE=4 SV=2
2240	2288		I3JFE5|I3JFE5_ORENI	221.89	57	48	57	10400	40500	14	14	13	18	Carbamidomethylation; Oxidation (M); Deamidation (NQ); Mutation	31831	AIG1-type G domain-containing protein OS=Oreochromis niloticus OX=8128 GN=LOC100708319 PE=3 SV=2
507	416		I3JH44|I3JH44_ORENI	349.26	21	14	18	3070	40500	41	18	58	65	Carbamidomethylation; Deamidation (NQ); Mutation	237505	Uncharacterized protein OS=Oreochromis niloticus OX=8128 GN=LOC100690391 PE=3 SV=2
324	338		A0A669DWG4|A0A669DWG4_ORENI	400.97	45	42	39	69400	40400	57	49	94	73	Carbamidomethylation; Deamidation (NQ); Mutation	209476	Plexin b2a OS=Oreochromis niloticus OX=8128 PE=3 SV=1
949	513		A0A669B465|A0A669B465_ORENI	315.71	31	29	30	29300	40400	23	23	35	42	Carbamidomethylation; Deamidation (NQ)	110767	ER membrane protein complex subunit 1 OS=Oreochromis niloticus OX=8128 PE=3 SV=1
2000	2765		A0A669F752|A0A669F752_ORENI	235.44	38	33	38	22900	40300	12	12	15	21	Carbamidomethylation; Mutation	37940	ER membrane protein complex subunit 2 OS=Oreochromis niloticus OX=8128 PE=3 SV=1
906	373		A0A669DNF4|A0A669DNF4_ORENI	320.85	43	38	43	36400	40200	23	23	41	39	Carbamidomethylation; Deamidation (NQ)	81957	Tubulin tyrosine ligase-like family member 12 OS=Oreochromis niloticus OX=8128 PE=4 SV=1
2297	4526		I3JDL8|I3JDL8_ORENI	164.72	20	20	20	35600	40200	5	5	15	15		21116	Translocon-associated protein subunit gamma OS=Oreochromis niloticus OX=8128 GN=ssr3 PE=3 SV=2
1056	1977		I3KKQ9|I3KKQ9_ORENI	254.89	53	53	50	48400	40100	16	16	37	34	Carbamidomethylation; Oxidation (M); Deamidation (NQ); Mutation	34393	Lactamase_B domain-containing protein OS=Oreochromis niloticus OX=8128 GN=hagh PE=3 SV=1
1175	1192		A0A669BDP6|A0A669BDP6_ORENI	271.69	34	21	33	36500	40100	21	20	27	39	Carbamidomethylation	67866	Transmembrane 9 superfamily member OS=Oreochromis niloticus OX=8128 PE=3 SV=1
881	380		A0A669E683|A0A669E683_ORENI	348.74	41	35	37	31600	40100	33	33	38	44	Carbamidomethylation; Deamidation (NQ); Mutation	126130	Uncharacterized protein OS=Oreochromis niloticus OX=8128 GN=nup133 PE=3 SV=1
1613	2440		A0A669E9N4|A0A669E9N4_ORENI	256.04	39	37	39	53600	40000	13	13	26	21	Carbamidomethylation; Mutation	35581	Uncharacterized protein OS=Oreochromis niloticus OX=8128 GN=ebna1bp2 PE=3 SV=1
2264	4871		I3JV31|I3JV31_ORENI	167.26	16	16	12	35800	40000	4	4	13	17	Oxidation (M)	34769	Fatty acid hydroxylase domain-containing protein OS=Oreochromis niloticus OX=8128 GN=msmo1 PE=4 SV=2
2532	7848		A0A669EEB3|A0A669EEB3_ORENI	147.54	38	38	38	42100	39900	4	4	14	12	Oxidation (M)	10013	Protein transport protein Sec61 subunit beta OS=Oreochromis niloticus OX=8128 PE=3 SV=1
1052	398		A0A669EBT5|A0A669EBT5_ORENI	307.48	36	28	32	11800	39900	28	28	30	41	Carbamidomethylation; Deamidation (NQ); Mutation	109824	Aminopeptidase OS=Oreochromis niloticus OX=8128 GN=LOC100710174 PE=3 SV=1
1648	2761		A0A669BPB3|A0A669BPB3_ORENI	247.45	66	63	66	39400	39800	10	10	21	25	Carbamidomethylation; Oxidation (M); Deamidation (NQ); Mutation	17553	Peptidyl-prolyl cis-trans isomerase OS=Oreochromis niloticus OX=8128 GN=pin1 PE=4 SV=1
969	292		A0A669B4W1|A0A669B4W1_ORENI	298.33	50	40	40	25200	39600	26	26	31	45	Carbamidomethylation; Deamidation (NQ)	73275	Glutamate--cysteine ligase OS=Oreochromis niloticus OX=8128 GN=gclc PE=3 SV=1
857	1054		I3J4P1|I3J4P1_ORENI	321.29	57	52	56	38500	39500	21	19	43	42	Carbamidomethylation; Deamidation (NQ)	54999	Dynein light intermediate chain OS=Oreochromis niloticus OX=8128 GN=dync1li2 PE=3 SV=2
937	778		I3JLJ3|I3JLJ3_ORENI	315.79	66	65	61	46200	39400	24	24	44	34	Carbamidomethylation; Deamidation (NQ); Mutation	41610	Ribosome biogenesis protein BRX1 homolog OS=Oreochromis niloticus OX=8128 PE=3 SV=2
1071	631		A0A669F636|A0A669F636_ORENI	329.54	25	25	22	32900	39400	20	19	34	36	Carbamidomethylation	130794	Uncharacterized protein OS=Oreochromis niloticus OX=8128 GN=LOC100706669 PE=3 SV=1
4010	7817		I3J3T8|I3J3T8_ORENI	154.71	89	48	70	29400	39400	4	3	5	5	Carbamidomethylation; Mutation	11634	Uncharacterized protein OS=Oreochromis niloticus OX=8128 GN=rplp1 PE=3 SV=1
2195	3390		A0A669CWS9|A0A669CWS9_ORENI	211.09	82	82	82	40800	39300	6	6	17	15		12382	MICOS complex subunit MIC13 OS=Oreochromis niloticus OX=8128 GN=micos13 PE=3 SV=1
667	271		A0A669CEX4|A0A669CEX4_ORENI	354.95	53	46	46	36500	39300	37	37	53	49	Carbamidomethylation; Deamidation (NQ); Mutation	104103	Uncharacterized protein OS=Oreochromis niloticus OX=8128 GN=sardh PE=3 SV=1
331	313		A0A669C5R2|A0A669C5R2_ORENI	365.76	48	48	46	47100	39200	43	25	89	77	Carbamidomethylation; Deamidation (NQ)	110394	AP complex subunit beta OS=Oreochromis niloticus OX=8128 GN=ap1b1 PE=3 SV=1
1199	2014		I3KGB8|I3KGB8_ORENI	257.49	48	48	48	38900	39100	14	14	32	33	Carbamidomethylation; Deamidation (NQ); Mutation	34448	Protein BCCIP homolog OS=Oreochromis niloticus OX=8128 GN=bccip PE=3 SV=2
1824	1086		I3KHL9|I3KHL9_ORENI	276.51	42	34	37	30600	39100	16	16	17	23	Carbamidomethylation; Oxidation (M); Deamidation (NQ); Mutation	78268	Thioredoxin domain-containing protein OS=Oreochromis niloticus OX=8128 GN=nhlrc2 PE=4 SV=2
597	351		I3KPT3|I3KPT3_ORENI	374.52	45	45	38	52300	39000	38	38	65	46	Carbamidomethylation; Deamidation (NQ); Mutation	159412	CAP-ZIP_m domain-containing protein OS=Oreochromis niloticus OX=8128 GN=LOC100707740 PE=4 SV=1
1032	740		A0A669E6Y1|A0A669E6Y1_ORENI	269.77	46	42	45	36100	38800	20	20	33	40	Carbamidomethylation; Deamidation (NQ)	68056	Beta-hexosaminidase OS=Oreochromis niloticus OX=8128 GN=hexa PE=3 SV=1
1464	2371		A0A669EI37|A0A669EI37_ORENI	253.64	66	55	55	26200	38700	16	16	21	31	Carbamidomethylation; Mutation	27353	CAP-Gly domain-containing protein OS=Oreochromis niloticus OX=8128 GN=tbcb PE=3 SV=1
439	315		I3JJU5|I3JJU5_ORENI	371.9	41	38	33	60200	38600	50	50	76	59	Carbamidomethylation; Deamidation (NQ); Mutation	182961	Uncharacterized protein OS=Oreochromis niloticus OX=8128 GN=mroh1 PE=4 SV=2
2690	3586		I3JR21|I3JR21_ORENI	186.24	33	33	33	54500	38600	7	7	14	9	Carbamidomethylation; Deamidation (NQ)	20542	Uncharacterized protein OS=Oreochromis niloticus OX=8128 GN=LOC100709516 PE=4 SV=1
1548	3230		I3KUL3|I3KUL3_ORENI	241.52	25	25	23	38800	38600	9	9	28	21	Deamidation (NQ); Mutation	38121	Secretory carrier-associated membrane protein OS=Oreochromis niloticus OX=8128 GN=LOC100695766 PE=3 SV=1
853	452		A0A669B861|A0A669B861_ORENI	301.82	36	33	35	27800	38600	25	25	40	45	Carbamidomethylation; Deamidation (NQ); Mutation	103656	Oxoglutarate dehydrogenase (succinyl-transferring) OS=Oreochromis niloticus OX=8128 GN=dhtkd1 PE=3 SV=1
582	573		A0A669DSZ0|A0A669DSZ0_ORENI	331.24	57	46	57	40600	38300	29	14	51	62	Carbamidomethylation; Oxidation (M); Deamidation (NQ); Mutation	54311	Eukaryotic translation initiation factor 3 subunit E OS=Oreochromis niloticus OX=8128 GN=LOC100691937 PE=3 SV=1
69	190		A0A669EVH5|A0A669EVH5_ORENI	469.22	55	47	52	32700	38300	119	41	203	233	Carbamidomethylation; Oxidation (M); Deamidation (NQ); Mutation	233719	Uncharacterized protein OS=Oreochromis niloticus OX=8128 GN=LOC100699125 PE=3 SV=1
1065	1116		I3K4L5|I3K4L5_ORENI	298.7	57	55	57	28600	38200	18	18	35	36	Carbamidomethylation; Mutation	40069	Uncharacterized protein OS=Oreochromis niloticus OX=8128 GN=strap PE=4 SV=2
1555	2332		I3IZC1|I3IZC1_ORENI	281.26	35	32	35	38000	38100	16	16	26	22	Carbamidomethylation; Mutation	45102	Hsp90 co-chaperone Cdc37 OS=Oreochromis niloticus OX=8128 GN=CDC37 PE=3 SV=2
1086	608		I3JH07|I3JH07_ORENI	330.81	60	42	54	35500	38100	28	28	31	39	Carbamidomethylation; Deamidation (NQ); Mutation	80032	Uncharacterized protein OS=Oreochromis niloticus OX=8128 GN=nol11 PE=4 SV=1
2196	7844		I3J2E9|I3J2E9_ORENI	198.31	48	40	48	35200	38100	8	8	16	16	Deamidation (NQ)	20399	ATP synthase F1 subunit delta OS=Oreochromis niloticus OX=8128 GN=atp5f1d PE=3 SV=2
764	1457		I3JWT8|I3JWT8_ORENI	304.29	59	42	59	28000	38100	23	17	44	50	Carbamidomethylation; Deamidation (NQ); Mutation	42637	Septin OS=Oreochromis niloticus OX=8128 GN=LOC100702055 PE=3 SV=2
964	1935		I3JAM2|I3JAM2_ORENI	268.77	64	59	64	267000	38000	18	18	39	37	Carbamidomethylation; Deamidation (NQ); Mutation	30703	Syntaxin 12 OS=Oreochromis niloticus OX=8128 PE=3 SV=2
440	216		A0A669BXX6|A0A669BXX6_ORENI	406.47	51	48	47	53100	38000	47	34	67	68	Carbamidomethylation; Deamidation (NQ)	138046	Golgi apparatus protein 1 OS=Oreochromis niloticus OX=8128 PE=4 SV=1
1891	3480		I3J2W0|I3J2W0_ORENI	237.84	59	51	59	25500	38000	9	9	15	24	Carbamidomethylation	13645	Cytochrome b-c1 complex subunit 7 OS=Oreochromis niloticus OX=8128 PE=3 SV=2
1550	4187		I3J3Y3|I3J3Y3_ORENI	207.76	34	34	34	42600	37900	7	7	23	26	Carbamidomethylation; Mutation	24640	PH domain-containing protein OS=Oreochromis niloticus OX=8128 GN=plekhb2 PE=4 SV=1
885	300		A0A669BW87|A0A669BW87_ORENI	341.59	49	36	48	32300	37900	26	26	31	51	Carbamidomethylation; Deamidation (NQ); Mutation	69212	Testin OS=Oreochromis niloticus OX=8128 GN=tes PE=3 SV=1
2231	3760		A0A669DWG3|A0A669DWG3_ORENI	222.11	30	30	23	35100	37800	9	9	17	14	Deamidation (NQ)	35187	Proteasome endopeptidase complex OS=Oreochromis niloticus OX=8128 PE=4 SV=1
806	504		A0A669DJR7|A0A669DJR7_ORENI	329.19	30	24	30	25100	37700	29	29	40	49	Carbamidomethylation; Mutation	139322	Proline- glutamic acid- and leucine-rich protein 1 OS=Oreochromis niloticus OX=8128 GN=LOC102081481 PE=3 SV=1
453	1001		A0A669FBS5|A0A669FBS5_ORENI	339.84	58	58	58	31600	37500	24	7	60	73	Carbamidomethylation; Deamidation (NQ); Mutation	45340	Protein kinase domain-containing protein OS=Oreochromis niloticus OX=8128 GN=LOC100534434 PE=3 SV=1
1078	1416		I3JL44|I3JL44_ORENI	287.14	49	48	49	44900	37400	19	19	34	36	Deamidation (NQ)	39991	Nuclear migration protein nudC OS=Oreochromis niloticus OX=8128 GN=nudc PE=3 SV=2
2229	2721		A0A669BPR0|A0A669BPR0_ORENI	209.18	37	30	37	16700	37200	11	11	11	20	Carbamidomethylation	32798	Uncharacterized protein OS=Oreochromis niloticus OX=8128 GN=LOC100711277 PE=3 SV=1
1062	1023		I3JG95|I3JG95_ORENI	327.26	39	38	39	36400	37000	23	23	34	37	Carbamidomethylation; Deamidation (NQ); Mutation	67072	Histone-arginine methyltransferase CARM1 OS=Oreochromis niloticus OX=8128 PE=4 SV=2
2469	4406		I3KT06|I3KT06_ORENI	187.53	26	26	26	28600	37000	4	4	14	13	Deamidation (NQ)	31755	Translocon-associated protein subunit alpha OS=Oreochromis niloticus OX=8128 GN=LOC100710561 PE=3 SV=1
951	2229		A0A669BJ96|A0A669BJ96_ORENI	271.16	43	42	39	39500	36800	18	18	40	37	Deamidation (NQ); Mutation	43092	PB1 domain-containing protein OS=Oreochromis niloticus OX=8128 GN=tfg PE=4 SV=1
1775	2273		I3K195|I3K195_ORENI	275.58	54	47	51	34900	36800	15	15	21	21	Carbamidomethylation; Mutation	23867	Nudix (nucleoside diphosphate linked moiety X)-type motif 5 OS=Oreochromis niloticus OX=8128 PE=3 SV=2
1665	2704		A0A669BAI6|A0A669BAI6_ORENI	273.12	72	72	60	33400	36800	16	15	18	27	Carbamidomethylation; Mutation	15216	SCP2 domain-containing protein OS=Oreochromis niloticus OX=8128 GN=LOC100698399 PE=4 SV=1
1358	2066		A0A669BTZ5|A0A669BTZ5_ORENI	253.84	44	44	44	24000	36800	11	11	26	31	Carbamidomethylation; Deamidation (NQ)	35900	Sidoreflexin OS=Oreochromis niloticus OX=8128 GN=sfxn1 PE=3 SV=1
571	451		A0A669BEC3|A0A669BEC3_ORENI	368.54	35	30	29	32700	36600	43	43	58	56	Carbamidomethylation; Deamidation (NQ); Mutation	191719	Programmed cell death 11 OS=Oreochromis niloticus OX=8128 PE=4 SV=1
691	1211		A0A669E9L9|A0A669E9L9_ORENI	313.78	74	72	74	41400	36500	24	15	52	48	Carbamidomethylation; Mutation	31971	Phosphatidylinositol transfer protein beta OS=Oreochromis niloticus OX=8128 PE=4 SV=1
895	644		A0A669BJ84|A0A669BJ84_ORENI	311.52	32	30	28	33900	36500	26	26	41	40	Carbamidomethylation; Deamidation (NQ); Mutation	125736	UBA domain-containing protein OS=Oreochromis niloticus OX=8128 GN=ubap2l PE=4 SV=1
1195	1163		A0A669ELQ4|A0A669ELQ4_ORENI	306.42	42	37	42	29600	36500	18	18	28	37	Carbamidomethylation; Deamidation (NQ); Mutation	54124	O-phosphoseryl-tRNA(Sec) selenium transferase OS=Oreochromis niloticus OX=8128 GN=sepsecs PE=3 SV=1
1820	4357		A0A669DVG2|A0A669DVG2_ORENI	232.55	60	60	60	26200	36500	6	6	19	22	Deamidation (NQ)	12423	Uncharacterized protein OS=Oreochromis niloticus OX=8128 GN=LOC100696786 PE=3 SV=1
1851	3039		I3KP17|I3KP17_ORENI	236.31	42	32	42	18700	36500	12	12	17	23	Mutation	27740	Glutathione transferase OS=Oreochromis niloticus OX=8128 GN=LOC100534455 PE=3 SV=1
638	1242		A0A669CS74|A0A669CS74_ORENI	316.11	50	50	50	32500	36400	20	12	51	55	Carbamidomethylation; Deamidation (NQ); Mutation	51590	Phosphopyruvate hydratase OS=Oreochromis niloticus OX=8128 PE=3 SV=1
605	250		A0A669CEQ9|A0A669CEQ9_ORENI	331.18	63	57	57	32000	36400	33	14	49	61	Carbamidomethylation; Mutation	67838	Tr-type G domain-containing protein OS=Oreochromis niloticus OX=8128 GN=LOC100701961 PE=4 SV=1
757	459		I3IU38|I3IU38_ORENI	327.14	34	31	34	38900	36300	33	29	49	45	Carbamidomethylation; Oxidation (M); Deamidation (NQ); Mutation	137103	TBC1 domain family member 9 (with GRAM domain) OS=Oreochromis niloticus OX=8128 PE=4 SV=2
714	254		I3ITZ5|I3ITZ5_ORENI	358.1	46	39	41	27000	36200	41	40	49	49	Carbamidomethylation; Deamidation (NQ); Mutation	133958	DNA-directed RNA polymerase subunit beta OS=Oreochromis niloticus OX=8128 GN=polr2b PE=3 SV=1
1226	1200		I3J4Z4|I3J4Z4_ORENI	263.99	56	53	49	26700	36000	19	15	31	32	Carbamidomethylation; Deamidation (NQ); Mutation	46419	DnaJ heat shock protein family (Hsp40) member A2a OS=Oreochromis niloticus OX=8128 PE=3 SV=2
829	450		I3IY02|I3IY02_ORENI	308.28	32	28	29	33700	35900	27	26	40	47	Carbamidomethylation; Deamidation (NQ); Mutation	97231	V-type proton ATPase subunit a OS=Oreochromis niloticus OX=8128 GN=LOC100693062 PE=3 SV=2
1216	1761		A0A669E3U3|A0A669E3U3_ORENI	268.79	50	50	50	39100	35800	16	16	33	31	Carbamidomethylation; Deamidation (NQ)	35201	Eukaryotic translation initiation factor 3 subunit G OS=Oreochromis niloticus OX=8128 GN=EIF3G PE=3 SV=1
1651	1822		I3JTP8|I3JTP8_ORENI	238.51	65	61	65	25200	35800	14	14	21	24	Carbamidomethylation; Deamidation (NQ); Mutation	23366	BAG domain-containing protein OS=Oreochromis niloticus OX=8128 GN=bag2 PE=4 SV=1
2829	6718		A0A669D1D2|A0A669D1D2_ORENI	135.4	12	11	12	24700	35800	3	2	10	11	Carbamidomethylation; Mutation	39265	Cathepsin B OS=Oreochromis niloticus OX=8128 PE=3 SV=1
2829	9212		A0A669EB40|A0A669EB40_ORENI	135.4	12	11	12	24700	35800	3	2	10	11	Carbamidomethylation; Mutation	39047	Cathepsin B OS=Oreochromis niloticus OX=8128 PE=3 SV=1
957	346		A0A669D922|A0A669D922_ORENI	316.92	44	36	43	59800	35600	27	27	30	46	Carbamidomethylation; Oxidation (M); Deamidation (NQ)	93342	Nuclear pore complex protein Nup93 OS=Oreochromis niloticus OX=8128 GN=nup93 PE=3 SV=1
1250	1096		I3JAC4|I3JAC4_ORENI	308.13	49	43	45	47100	35600	19	19	35	27	Carbamidomethylation; Oxidation (M); Deamidation (NQ)	51262	Uncharacterized protein OS=Oreochromis niloticus OX=8128 GN=LOC102077988 PE=3 SV=1
1419	1968		I3KRY1|I3KRY1_ORENI	292.26	69	51	69	21500	35600	17	17	20	34	Carbamidomethylation; Deamidation (NQ); Mutation	36628	Uncharacterized protein OS=Oreochromis niloticus OX=8128 PE=4 SV=2
1872	1889		A0A669EEW7|A0A669EEW7_ORENI	233.78	29	27	27	35700	35500	12	12	21	18	Carbamidomethylation; Deamidation (NQ); Mutation	51208	N-acylglucosamine 2-epimerase OS=Oreochromis niloticus OX=8128 GN=renbp PE=3 SV=1
1117	445		A0A669BG81|A0A669BG81_ORENI	304.22	27	26	25	35100	35500	28	28	33	35	Carbamidomethylation	131692	Uncharacterized protein OS=Oreochromis niloticus OX=8128 GN=smarca5 PE=3 SV=1
980	391		A0A669BAK0|A0A669BAK0_ORENI	289.85	46	42	42	28100	35500	23	23	37	38	Carbamidomethylation; Deamidation (NQ)	70739	Uncharacterized protein OS=Oreochromis niloticus OX=8128 GN=abce1 PE=4 SV=1
1311	1529		A0A669BAJ3|A0A669BAJ3_ORENI	284.37	48	46	48	112000	35300	14	14	28	31	Carbamidomethylation; Oxidation (M); Deamidation (NQ)	56028	Ornithine aminotransferase OS=Oreochromis niloticus OX=8128 GN=oat PE=3 SV=1
1534	1813		I3KN68|I3KN68_ORENI	246.16	28	26	28	40600	35300	14	12	20	29	Carbamidomethylation; Deamidation (NQ); Mutation	61535	N-acetylglucosamine-6-sulfatase OS=Oreochromis niloticus OX=8128 GN=gns PE=3 SV=2
499	495		A0A669ECM0|A0A669ECM0_ORENI	366.87	31	25	27	37400	35300	42	42	61	62	Carbamidomethylation; Deamidation (NQ)	207817	Golgi brefeldin A resistant guanine nucleotide exchange factor 1 OS=Oreochromis niloticus OX=8128 PE=4 SV=1
618	340		I3JN14|I3JN14_ORENI	359.88	44	37	41	32600	35300	39	39	48	60	Carbamidomethylation; Deamidation (NQ); Mutation	148006	Clustered mitochondria protein homolog OS=Oreochromis niloticus OX=8128 PE=3 SV=2
1033	1241		A0A669BZ65|A0A669BZ65_ORENI	297.61	72	70	72	29500	35300	18	14	34	39	Carbamidomethylation; Deamidation (NQ); Mutation	34514	Pyrroline-5-carboxylate reductase OS=Oreochromis niloticus OX=8128 GN=LOC100703740 PE=3 SV=1
791	284		A0A669CNE9|A0A669CNE9_ORENI	346.15	49	38	46	35200	35200	32	32	46	44	Carbamidomethylation; Deamidation (NQ)	117218	Ubiquitin like modifier activating enzyme 6 OS=Oreochromis niloticus OX=8128 GN=UBA6 PE=3 SV=1
1204	333		A0A669B701|A0A669B701_ORENI	314.98	43	41	40	31100	35200	24	24	32	32	Carbamidomethylation; Deamidation (NQ)	71598	Uncharacterized protein OS=Oreochromis niloticus OX=8128 GN=acad9 PE=3 SV=1
1214	419		A0A669DJI8|A0A669DJI8_ORENI	311.95	39	32	36	25900	35200	25	25	30	34	Carbamidomethylation; Oxidation (M); Mutation	87353	Procollagen-proline 3-dioxygenase OS=Oreochromis niloticus OX=8128 PE=3 SV=1
1099	388		A0A669EQT5|A0A669EQT5_ORENI	305.85	37	33	35	31400	35000	24	24	34	35	Carbamidomethylation; Deamidation (NQ); Mutation	84450	Ku domain-containing protein OS=Oreochromis niloticus OX=8128 GN=xrcc5 PE=3 SV=1
1190	789		I3KJT9|I3KJT9_ORENI	297.52	39	31	39	28000	35000	18	18	24	41	Carbamidomethylation; Deamidation (NQ)	75196	Acetoacetyl-CoA synthetase OS=Oreochromis niloticus OX=8128 GN=aacs PE=3 SV=1
938	1441		I3K512|I3K512_ORENI	281.16	61	55	57	36800	34900	21	20	38	40	Carbamidomethylation; Deamidation (NQ)	39069	GMP reductase OS=Oreochromis niloticus OX=8128 GN=LOC100702364 PE=3 SV=2
855	1251		A0A669ES27|A0A669ES27_ORENI	299.39	45	43	42	32500	34800	22	20	38	47	Carbamidomethylation; Deamidation (NQ); Mutation	56057	Septin-type G domain-containing protein OS=Oreochromis niloticus OX=8128 GN=septin6 PE=3 SV=1
1357	2664		I3KQZ1|I3KQZ1_ORENI	266.96	26	26	26	28600	34800	14	14	26	31	Carbamidomethylation; Deamidation (NQ); Mutation	45847	Uncharacterized protein OS=Oreochromis niloticus OX=8128 GN=LOC100698247 PE=3 SV=1
4808	6561		I3JXL1|I3JXL1_ORENI	86.52	2	1	2	152	34800	2	2	2	3	Oxidation (M)	198816	RPTOR independent companion of MTOR complex 2 a OS=Oreochromis niloticus OX=8128 PE=3 SV=1
1420	2362		A0A669D796|A0A669D796_ORENI	265.02	48	48	44	31500	34700	14	14	31	23	Carbamidomethylation; Deamidation (NQ); Mutation	31537	Dolichol-phosphate mannosyltransferase subunit 1 OS=Oreochromis niloticus OX=8128 PE=3 SV=1
1519	1758		I3J8S0|I3J8S0_ORENI	260.43	58	51	58	21000	34700	12	12	21	29	Carbamidomethylation; Oxidation (M); Deamidation (NQ); Mutation	32843	Uncharacterized protein OS=Oreochromis niloticus OX=8128 GN=LOC100705538 PE=3 SV=1
707	420		I3JB95|I3JB95_ORENI	326.92	37	32	33	26500	34600	38	38	44	55	Carbamidomethylation; Deamidation (NQ); Mutation	147122	Cytoplasmic FMR1-interacting protein OS=Oreochromis niloticus OX=8128 PE=3 SV=2
3519	2881		I3K2J2|I3K2J2_ORENI	196.72	21	13	21	45800	34500	7	7	6	7	Carbamidomethylation	53140	Aspartyl aminopeptidase OS=Oreochromis niloticus OX=8128 GN=dnpep PE=3 SV=2
843	477		A0A669B0P6|A0A669B0P6_ORENI	315.23	30	28	29	44700	34500	22	22	48	38	Carbamidomethylation; Deamidation (NQ); Mutation	113188	Uncharacterized protein OS=Oreochromis niloticus OX=8128 GN=fam120c PE=3 SV=1
1163	848		A0A669F2T2|A0A669F2T2_ORENI	300.01	59	52	59	32800	34500	23	17	29	37	Carbamidomethylation; Mutation	43381	Peptidase_M24 domain-containing protein OS=Oreochromis niloticus OX=8128 GN=pa2g4 PE=3 SV=1
371	365		A0A669DSP6|A0A669DSP6_ORENI	398.18	38	29	36	16400	34500	59	37	69	86	Carbamidomethylation; Deamidation (NQ); Mutation	274086	Talin 2a OS=Oreochromis niloticus OX=8128 PE=4 SV=1
924	748		A0A669C653|A0A669C653_ORENI	317.88	49	44	49	43100	34400	31	31	39	40	Carbamidomethylation; Oxidation (M); Deamidation (NQ); Mutation	71403	X-ray repair complementing defective repair in Chinese hamster cells 6 OS=Oreochromis niloticus OX=8128 PE=3 SV=1
405	100		A0A669F0D7|A0A669F0D7_ORENI	331.71	61	52	58	40500	34400	39	28	67	77	Carbamidomethylation; Oxidation (M); Deamidation (NQ); Mutation	72375	FERM domain-containing protein OS=Oreochromis niloticus OX=8128 GN=ezr PE=4 SV=1
1990	3810		A0A669DS93|A0A669DS93_ORENI	227.14	41	40	41	32400	34400	11	11	17	19	Oxidation (M); Mutation	20421	Cytochrome c oxidase subunit 4 OS=Oreochromis niloticus OX=8128 GN=LOC100704650 PE=3 SV=1
2549	2805		I3KI63|I3KI63_ORENI	236.19	54	50	54	31200	34400	12	12	10	15	Mutation	23203	SAP domain-containing protein OS=Oreochromis niloticus OX=8128 GN=sarnp PE=4 SV=2
1081	604		I3KNG1|I3KNG1_ORENI	306.85	45	36	42	28600	34400	21	21	37	33	Carbamidomethylation; Deamidation (NQ); Mutation	69606	Uncharacterized protein OS=Oreochromis niloticus OX=8128 GN=kiaa2013 PE=4 SV=2
1639	2509		I3KLA8|I3KLA8_ORENI	277.61	52	52	52	27900	34400	12	12	22	24	Carbamidomethylation; Mutation	36343	Proteasome assembly chaperone 1 OS=Oreochromis niloticus OX=8128 PE=3 SV=1
2339	3495		A0A669D2G5|A0A669D2G5_ORENI	182.32	32	29	32	28300	34300	6	6	12	17	Carbamidomethylation; Oxidation (M)	23324	Uncharacterized protein OS=Oreochromis niloticus OX=8128 GN=arl6ip1 PE=4 SV=1
1120	468		I3JL82|I3JL82_ORENI	308.01	28	21	25	12600	34300	26	26	31	37	Carbamidomethylation; Deamidation (NQ); Mutation	164392	Uncharacterized protein OS=Oreochromis niloticus OX=8128 GN=trappc8 PE=4 SV=2
2507	4553		I3KVI0|I3KVI0_ORENI	162.26	18	15	14	18300	34100	10	7	13	13	Carbamidomethylation; Mutation	57056	Uncharacterized protein OS=Oreochromis niloticus OX=8128 PE=3 SV=2
756	378		I3JYP3|I3JYP3_ORENI	349.62	43	28	39	72500	34000	37	37	40	54	Carbamidomethylation; Oxidation (M); Deamidation (NQ); Mutation	152108	Enhancer of mRNA-decapping protein 4 OS=Oreochromis niloticus OX=8128 GN=edc4 PE=3 SV=2
86	262		A0A669DDJ7|A0A669DDJ7_ORENI	449.93	50	43	48	31600	34000	80	37	183	201	Carbamidomethylation; Oxidation (M); Deamidation (NQ); Mutation	187558	Clathrin heavy chain OS=Oreochromis niloticus OX=8128 GN=LOC100691387 PE=3 SV=1
3746	3845		A0A669DZ45|A0A669DZ45_ORENI	147.34	9	9	7	27100	34000	4	4	7	4	Carbamidomethylation	92317	Autophagy-related protein 9 OS=Oreochromis niloticus OX=8128 GN=LOC100698905 PE=3 SV=1
871	594		I3J7G2|I3J7G2_ORENI	316.81	44	41	44	27000	34000	25	25	38	45	Carbamidomethylation; Deamidation (NQ); Mutation	79743	Uncharacterized protein OS=Oreochromis niloticus OX=8128 GN=LOC100693115 PE=3 SV=2
519	482		I3KSE2|I3KSE2_ORENI	347.82	33	28	29	25300	33900	46	46	53	68	Carbamidomethylation; Deamidation (NQ); Mutation	211866	HEAT repeat-containing protein 1 OS=Oreochromis niloticus OX=8128 PE=3 SV=2
1446	2796		I3KTL7|I3KTL7_ORENI	231.28	45	45	45	27400	33800	12	11	26	26	Deamidation (NQ); Mutation	28723	RRM domain-containing protein OS=Oreochromis niloticus OX=8128 GN=alyref PE=4 SV=1
1388	489		A0A669CIX4|A0A669CIX4_ORENI	306.27	33	26	27	14200	33800	24	24	24	31	Carbamidomethylation; Deamidation (NQ); Mutation	119932	UDP-N-acetylglucosamine--peptide N-acetylglucosaminyltransferase 110 kDa subunit OS=Oreochromis niloticus OX=8128 GN=ogt PE=3 SV=1
1125	1524		I3IX08|I3IX08_ORENI	290.14	73	73	73	40400	33700	17	17	34	34	Oxidation (M); Deamidation (NQ); Mutation	26157	Synaptosomal-associated protein OS=Oreochromis niloticus OX=8128 GN=snap23 PE=3 SV=2
581	273		A0A669BUW9|A0A669BUW9_ORENI	338.57	52	52	51	38300	33700	31	31	64	49	Carbamidomethylation; Deamidation (NQ); Mutation	91440	Signal transducer and activator of transcription OS=Oreochromis niloticus OX=8128 GN=stat3 PE=3 SV=1
1460	1969		A0A669DGZ5|A0A669DGZ5_ORENI	248.71	27	27	27	21000	33700	11	11	22	30	Carbamidomethylation	51656	LisH domain-containing protein OS=Oreochromis niloticus OX=8128 PE=4 SV=1
1001	600		A0A669C273|A0A669C273_ORENI	312.05	46	42	42	38600	33600	20	20	39	35	Carbamidomethylation	66791	Sorting nexin OS=Oreochromis niloticus OX=8128 GN=SNX18 PE=3 SV=1
2136	3590		A0A669DY38|A0A669DY38_ORENI	215.5	19	17	19	40400	33500	12	12	18	15	Carbamidomethylation; Deamidation (NQ); Mutation	57625	Uncharacterized protein OS=Oreochromis niloticus OX=8128 GN=LOC100711753 PE=4 SV=1
1879	1772		I3JNM3|I3JNM3_ORENI	263.44	57	47	57	26100	33500	14	14	20	19	Carbamidomethylation; Mutation	35019	Uncharacterized protein OS=Oreochromis niloticus OX=8128 GN=LOC100693310 PE=3 SV=1
1922	3295		I3KH40|I3KH40_ORENI	186.16	32	32	32	31500	33400	10	9	19	19	Carbamidomethylation; Oxidation (M)	25813	Clathrin light chain OS=Oreochromis niloticus OX=8128 GN=clta PE=3 SV=2
2259	1793		I3KSN4|I3KSN4_ORENI	231.37	23	20	23	2600	33300	11	10	11	19	Carbamidomethylation; Mutation	77102	LIM zinc-binding domain-containing protein OS=Oreochromis niloticus OX=8128 GN=LOC100709320 PE=4 SV=2
1397	2673		I3IVM2|I3IVM2_ORENI	262.4	61	46	61	30100	33200	16	10	23	32	Carbamidomethylation	26476	GOLD domain-containing protein OS=Oreochromis niloticus OX=8128 GN=LOC100701503 PE=3 SV=2
1769	1837		A0A669EG94|A0A669EG94_ORENI	249.39	54	47	46	27200	33000	12	12	23	19	Carbamidomethylation	28689	Proliferating cell nuclear antigen OS=Oreochromis niloticus OX=8128 GN=pcna PE=3 SV=1
1247	822		A0A669C6K4|A0A669C6K4_ORENI	298.02	52	48	47	25800	33000	24	22	29	33	Carbamidomethylation; Mutation	63179	Procollagen-proline 4-dioxygenase OS=Oreochromis niloticus OX=8128 PE=3 SV=1
769	342		A0A669DLH0|A0A669DLH0_ORENI	348.81	46	39	43	24700	32900	37	37	47	46	Carbamidomethylation; Deamidation (NQ); Mutation	117229	RNA helicase OS=Oreochromis niloticus OX=8128 GN=ifih1 PE=3 SV=1
1260	2320		A0A669CIM1|A0A669CIM1_ORENI	270.43	51	42	48	29300	32800	16	16	34	28	Carbamidomethylation; Mutation	40073	Uncharacterized protein OS=Oreochromis niloticus OX=8128 GN=LOC100707274 PE=3 SV=1
1058	2543		A0A669FAH3|A0A669FAH3_ORENI	295.52	50	46	47	35700	32700	16	15	34	37	Carbamidomethylation; Oxidation (M); Deamidation (NQ); Mutation	35570	Proteasome subunit beta type-7 OS=Oreochromis niloticus OX=8128 GN=psmb7 PE=4 SV=1
1940	3003		I3KPH5|I3KPH5_ORENI	228.65	40	40	40	29100	32600	8	8	20	18	Carbamidomethylation; Deamidation (NQ)	26037	Grancalcin OS=Oreochromis niloticus OX=8128 GN=GCA PE=4 SV=2
875	667		A0A669BMG9|A0A669BMG9_ORENI	320.52	55	48	55	33100	32500	24	24	38	45	Carbamidomethylation; Deamidation (NQ)	54157	Kynureninase OS=Oreochromis niloticus OX=8128 GN=kynu PE=3 SV=1
1515	1484		I3K6Y8|I3K6Y8_ORENI	262.64	59	52	51	26600	32500	14	14	22	28	Carbamidomethylation; Mutation	40204	DAO domain-containing protein OS=Oreochromis niloticus OX=8128 GN=dao PE=3 SV=2
1124	736		A0A669DWV8|A0A669DWV8_ORENI	311.35	54	47	48	26200	32500	22	22	34	34	Carbamidomethylation; Deamidation (NQ); Mutation	55780	Cytosol aminopeptidase OS=Oreochromis niloticus OX=8128 GN=lap3 PE=3 SV=1
945	576		A0A669EB56|A0A669EB56_ORENI	315.39	55	52	53	28900	32400	22	22	41	36	Carbamidomethylation; Deamidation (NQ)	60507	Phosphoacetylglucosamine mutase OS=Oreochromis niloticus OX=8128 GN=pgm3 PE=3 SV=1
1422	1395		A0A669CEZ0|A0A669CEZ0_ORENI	286.49	49	46	49	19100	32400	14	14	25	29	Carbamidomethylation; Deamidation (NQ)	45905	Uncharacterized protein OS=Oreochromis niloticus OX=8128 GN=seh1l PE=3 SV=1
2918	5642		I3KCE0|I3KCE0_ORENI	121.57	12	12	12	15600	32400	2	2	9	11	Deamidation (NQ)	25094	Bri3 binding protein OS=Oreochromis niloticus OX=8128 PE=4 SV=2
954	362		I3JHD9|I3JHD9_ORENI	318.66	41	31	40	14600	32400	28	24	33	43	Carbamidomethylation; Deamidation (NQ); Mutation	110319	Receptor protein-tyrosine kinase OS=Oreochromis niloticus OX=8128 GN=LOC100703653 PE=4 SV=2
2058	2835		A0A669E656|A0A669E656_ORENI	191.13	24	21	24	28200	32300	7	7	16	19	Carbamidomethylation; Oxidation (M); Deamidation (NQ)	55373	Uncharacterized protein OS=Oreochromis niloticus OX=8128 GN=LOC100705846 PE=3 SV=1
156	721		sp|O42249|GBLP_ORENI	360.48	84	81	76	41400	32200	35	7	136	141	Carbamidomethylation; Deamidation (NQ); Mutation	35107	Guanine nucleotide-binding protein subunit beta-2-like 1 OS=Oreochromis niloticus OX=8128 GN=gnb2l1 PE=2 SV=1
1597	967		I3KWT5|I3KWT5_ORENI	248.9	27	25	23	15200	32200	18	18	28	19	Carbamidomethylation; Mutation	89994	DNA topoisomerase I OS=Oreochromis niloticus OX=8128 GN=LOC100697672 PE=3 SV=1
286	287		I3JJ04|I3JJ04_ORENI	351.08	58	58	54	28600	32100	30	11	90	96	Carbamidomethylation; Oxidation (M); Deamidation (NQ); Mutation	60110	Glutamate dehydrogenase (NAD(P)(+)) OS=Oreochromis niloticus OX=8128 GN=glud1 PE=3 SV=1
2102	4737		A0A669EZR1|A0A669EZR1_ORENI	216.4	36	36	36	35100	32000	6	6	18	16	Deamidation (NQ); Mutation	18290	Uncharacterized protein OS=Oreochromis niloticus OX=8128 GN=agtrap PE=4 SV=1
1023	282		I3J7A5|I3J7A5_ORENI	308.9	47	35	47	19700	32000	28	28	30	43	Carbamidomethylation; Mutation	83468	Elongation factor G mitochondrial OS=Oreochromis niloticus OX=8128 GN=gfm1 PE=3 SV=1
802	556		A0A669EMH9|A0A669EMH9_ORENI	351.04	12	8	11	18800	32000	34	31	37	52	Carbamidomethylation; Deamidation (NQ); Mutation	442176	Epiplakin 1 OS=Oreochromis niloticus OX=8128 PE=4 SV=1
803	462		A0A669BH86|A0A669BH86_ORENI	330.43	35	29	34	30700	31900	29	29	41	48	Carbamidomethylation; Deamidation (NQ); Mutation	129330	Uncharacterized protein OS=Oreochromis niloticus OX=8128 GN=nckap1 PE=4 SV=1
1330	869		A0A669BN10|A0A669BN10_ORENI	280.54	42	35	38	16400	31800	18	18	27	31	Carbamidomethylation; Deamidation (NQ); Mutation	61435	Eukaryotic translation initiation factor 2B subunit 4 delta OS=Oreochromis niloticus OX=8128 PE=3 SV=1
1773	1789		I3KJ52|I3KJ52_ORENI	237.92	33	33	29	67900	31700	13	13	25	17	Carbamidomethylation; Oxidation (M); Mutation	48594	Interferon-related developmental regulator 1 OS=Oreochromis niloticus OX=8128 PE=3 SV=2
1774	1791		A0A669ERV7|A0A669ERV7_ORENI	270.84	48	42	48	23400	31700	16	16	17	25	Carbamidomethylation; Mutation	40765	Lectin mannose-binding 2 OS=Oreochromis niloticus OX=8128 PE=4 SV=1
1574	1056		I3IWX9|I3IWX9_ORENI	279.76	47	45	47	24500	31500	15	15	24	24	Carbamidomethylation; Deamidation (NQ)	56971	Aldedh domain-containing protein OS=Oreochromis niloticus OX=8128 GN=LOC100706096 PE=3 SV=2
2198	4424		A0A669EPC8|A0A669EPC8_ORENI	270.25	78	46	78	19600	31500	10	10	13	19	Carbamidomethylation; Mutation	17739	Cytochrome b5 heme-binding domain-containing protein OS=Oreochromis niloticus OX=8128 GN=LOC100711554 PE=3 SV=1
1105	569		I3JC73|I3JC73_ORENI	272.26	68	58	65	25400	31400	22	22	31	38	Carbamidomethylation; Deamidation (NQ); Mutation	45463	Uncharacterized protein OS=Oreochromis niloticus OX=8128 GN=MYG1 PE=3 SV=2
1864	3341		I3IYM5|I3IYM5_ORENI	188.01	31	29	31	65400	31000	9	8	26	13	Carbamidomethylation; Deamidation (NQ)	28844	Uncharacterized protein OS=Oreochromis niloticus OX=8128 GN=srsf7 PE=4 SV=2
970	1617		I3KN25|I3KN25_ORENI	275.88	44	39	42	24900	31000	15	6	35	41	Carbamidomethylation; Deamidation (NQ); Mutation	42355	Ribose-phosphate diphosphokinase OS=Oreochromis niloticus OX=8128 GN=prps1 PE=3 SV=2
1546	2119		A0A669EHD4|A0A669EHD4_ORENI	247.4	51	51	46	37300	30900	12	12	24	25	Carbamidomethylation; Oxidation (M); Deamidation (NQ)	36456	Uncharacterized protein OS=Oreochromis niloticus OX=8128 GN=ctsh PE=3 SV=1
304	1700		A0A669CGQ0|A0A669CGQ0_ORENI	301.95	60	60	53	34500	30900	23	9	92	84	Carbamidomethylation; Oxidation (M); Deamidation (NQ); Mutation	31191	14_3_3 domain-containing protein OS=Oreochromis niloticus OX=8128 GN=LOC100689869 PE=3 SV=1
1777	2803		A0A669BJ80|A0A669BJ80_ORENI	230.07	17	16	14	30700	30900	12	12	19	23	Carbamidomethylation; Deamidation (NQ); Mutation	77558	Nicastrin OS=Oreochromis niloticus OX=8128 GN=NCSTN PE=3 SV=1
1003	959		I3K3D3|I3K3D3_ORENI	305.16	53	40	53	28300	30900	22	22	35	39	Carbamidomethylation; Deamidation (NQ); Mutation	50337	Eukaryotic translation initiation factor 5 OS=Oreochromis niloticus OX=8128 GN=eif5 PE=3 SV=2
1424	1371		I3JL36|I3JL36_ORENI	282.36	45	42	45	27000	30900	14	14	24	30	Carbamidomethylation; Deamidation (NQ); Mutation	53763	IRF tryptophan pentad repeat domain-containing protein OS=Oreochromis niloticus OX=8128 GN=irf5 PE=4 SV=1
318	232		A0A669AXH5|A0A669AXH5_ORENI	383.58	58	55	45	47200	30800	42	14	77	96	Carbamidomethylation; Oxidation (M); Deamidation (NQ); Mutation	72441	Polyadenylate-binding protein OS=Oreochromis niloticus OX=8128 PE=3 SV=1
1745	3943		A0A669CCJ8|A0A669CCJ8_ORENI	180.73	55	48	55	28200	30800	5	5	22	21	Carbamidomethylation; Oxidation (M); Deamidation (NQ)	14904	NTF2 domain-containing protein OS=Oreochromis niloticus OX=8128 GN=LOC100709772 PE=4 SV=1
1480	1304		A0A669DKW5|A0A669DKW5_ORENI	265.71	45	41	45	27200	30800	16	16	26	25	Deamidation (NQ); Mutation	45955	NADH:ubiquinone oxidoreductase subunit A9a OS=Oreochromis niloticus OX=8128 PE=4 SV=1
3843	8048	10	TiLVS10+3.1	108.32	18	0	18		30800	4	4	0	11		12959	TiLVS10+3.1
1441	2101		I3J848|I3J848_ORENI	282.13	71	71	71	33800	30600	12	12	25	28	Carbamidomethylation; Deamidation (NQ)	22762	AB hydrolase-1 domain-containing protein OS=Oreochromis niloticus OX=8128 GN=abhd14b PE=4 SV=1
1212	1890		A0A669CJ10|A0A669CJ10_ORENI	267.31	31	20	31	26400	30600	18	15	27	37	Carbamidomethylation; Deamidation (NQ); Mutation	55730	Protein kinase cAMP-dependent regulatory type I alpha (tissue specific extinguisher 1) b OS=Oreochromis niloticus OX=8128 PE=3 SV=1
1463	1572		I3J8U7|I3J8U7_ORENI	303.34	23	22	21	40100	30500	17	14	29	23	Carbamidomethylation; Deamidation (NQ); Mutation	98863	Solute carrier family 12 member 9 OS=Oreochromis niloticus OX=8128 PE=3 SV=2
1603	4050		A0A669E8S4|A0A669E8S4_ORENI	192.67	34	34	34	32400	30400	10	8	26	21	Deamidation (NQ)	17924	Uncharacterized protein OS=Oreochromis niloticus OX=8128 GN=gabarap PE=3 SV=1
819	325		I3K1M0|I3K1M0_ORENI	328.1	43	40	32	31900	30400	27	27	47	41	Carbamidomethylation; Deamidation (NQ); Mutation	98581	Uncharacterized protein OS=Oreochromis niloticus OX=8128 GN=LOC100707632 PE=3 SV=2
783	413		A0A669EZ19|A0A669EZ19_ORENI	329.37	42	38	35	28100	30400	34	34	40	52	Carbamidomethylation; Deamidation (NQ); Mutation	111376	HELP domain-containing protein OS=Oreochromis niloticus OX=8128 GN=eml4 PE=3 SV=1
1780	2340		A0A669DDX6|A0A669DDX6_ORENI	220.87	63	59	59	49400	30300	12	12	24	18	Carbamidomethylation; Deamidation (NQ); Mutation	20856	TNF_2 domain-containing protein OS=Oreochromis niloticus OX=8128 PE=3 SV=1
917	369		I3JEF1|I3JEF1_ORENI	321.25	39	35	29	48300	30300	33	32	47	32	Carbamidomethylation; Mutation	97515	Uncharacterized protein OS=Oreochromis niloticus OX=8128 GN=ccpg1 PE=4 SV=2
438	3127		I3K020|I3K020_ORENI	243.82	26	26	21	21900	30300	14	3	69	67	Carbamidomethylation; Oxidation (M); Deamidation (NQ); Mutation	53245	Tubulin beta chain OS=Oreochromis niloticus OX=8128 GN=LOC100698256 PE=3 SV=1
1538	1665		I3KX48|I3KX48_ORENI	275.43	55	52	51	36000	30200	15	15	26	23	Carbamidomethylation; Mutation	35855	Uncharacterized protein OS=Oreochromis niloticus OX=8128 GN=LOC100692606 PE=4 SV=2
1616	1985		A0A669F161|A0A669F161_ORENI	262.27	42	38	42	32300	30200	13	13	22	25	Carbamidomethylation; Mutation	42655	GDP-mannose 4 6-dehydratase OS=Oreochromis niloticus OX=8128 GN=gmds PE=3 SV=1
1712	3030		A0A669ER09|A0A669ER09_ORENI	263.11	40	40	36	26900	30200	11	11	21	23	Carbamidomethylation	29952	ETF domain-containing protein OS=Oreochromis niloticus OX=8128 GN=etfb PE=4 SV=1
1766	2883		I3KI82|I3KI82_ORENI	237.7	28	25	27	35000	30100	8	8	21	21	Carbamidomethylation; Deamidation (NQ); Mutation	47747	ATPase H+ transporting accessory protein 1b OS=Oreochromis niloticus OX=8128 PE=3 SV=2
1018	601		A0A669B5T1|A0A669B5T1_ORENI	322.96	42	42	40	28400	30100	24	24	38	35	Carbamidomethylation; Mutation	67636	Signal recognition particle subunit SRP68 OS=Oreochromis niloticus OX=8128 GN=srp68 PE=3 SV=1
1728	1907		A0A669D0V6|A0A669D0V6_ORENI	248.98	29	24	27	16200	30100	12	12	20	23	Carbamidomethylation; Mutation	54994	Uncharacterized protein OS=Oreochromis niloticus OX=8128 GN=adpgk PE=4 SV=1
1850	1961		A0A669CR22|A0A669CR22_ORENI	247.42	34	34	34	30500	30000	12	12	20	20	Carbamidomethylation; Deamidation (NQ)	38341	Protein kinase domain-containing protein OS=Oreochromis niloticus OX=8128 GN=nek7 PE=3 SV=1
1346	2400		A0A669DIJ1|A0A669DIJ1_ORENI	290.57	45	45	45	72000	29900	12	12	32	25	Carbamidomethylation; Mutation	37909	Monoglyceride lipase OS=Oreochromis niloticus OX=8128 PE=4 SV=1
4440	4051		I3KC01|I3KC01_ORENI	145.88	14	11	14	1110	29900	4	4	3	4	Carbamidomethylation	39789	Family with sequence similarity 185 member A OS=Oreochromis niloticus OX=8128 PE=4 SV=2
1903	2797		I3K6G6|I3K6G6_ORENI	236.09	66	66	66	34400	29800	12	11	23	16	Carbamidomethylation; Mutation	18792	Sorting nexin-3 OS=Oreochromis niloticus OX=8128 GN=snx3 PE=3 SV=1
1279	1129		I3KFP4|I3KFP4_ORENI	282.79	45	44	43	31500	29800	15	13	33	28	Carbamidomethylation; Deamidation (NQ)	49488	AP-3 complex subunit mu-2 OS=Oreochromis niloticus OX=8128 PE=3 SV=2
854	418		I3KLT0|I3KLT0_ORENI	342.82	37	34	36	28300	29800	28	28	45	40	Carbamidomethylation; Deamidation (NQ); Mutation	129174	Ankyrin repeat and FYVE domain containing 1 OS=Oreochromis niloticus OX=8128 PE=4 SV=2
990	432		A0A669FBH5|A0A669FBH5_ORENI	304.54	47	39	47	20300	29800	26	25	34	41	Carbamidomethylation; Deamidation (NQ); Mutation	81100	Arachidonate--CoA ligase OS=Oreochromis niloticus OX=8128 PE=4 SV=1
748	359		A0A669BUL6|A0A669BUL6_ORENI	346.91	39	33	36	31400	29700	37	37	51	44	Carbamidomethylation; Deamidation (NQ); Mutation	118924	CULLIN_2 domain-containing protein OS=Oreochromis niloticus OX=8128 GN=cul1 PE=3 SV=1
1202	989		I3KH41|I3KH41_ORENI	287.74	52	40	52	23700	29700	21	21	28	36	Carbamidomethylation; Deamidation (NQ); Mutation	61799	Uncharacterized protein OS=Oreochromis niloticus OX=8128 GN=coasy PE=3 SV=1
1075	1033		A0A669DUI0|A0A669DUI0_ORENI	281.78	49	49	47	31100	29600	19	19	33	37	Carbamidomethylation; Oxidation (M)	47305	Sorting nexin OS=Oreochromis niloticus OX=8128 GN=snx5 PE=3 SV=1
1359	3310		I3KJW7|I3KJW7_ORENI	232.93	40	40	35	54900	29400	8	8	36	21	Carbamidomethylation; Deamidation (NQ); Mutation	30936	Tissue factor OS=Oreochromis niloticus OX=8128 GN=LOC100709933 PE=3 SV=2
462	473		I3K1Z3|I3K1Z3_ORENI	365.45	39	32	34	49500	29400	44	44	76	55	Carbamidomethylation; Deamidation (NQ); Mutation	175212	Uncharacterized protein OS=Oreochromis niloticus OX=8128 PE=4 SV=2
2291	3888		I3KJS6|I3KJS6_ORENI	204.06	35	26	35	18700	29400	9	9	12	18	Mutation	21708	PRA1 family protein OS=Oreochromis niloticus OX=8128 GN=arl6ip5 PE=3 SV=2
1172	588		I3JKH9|I3JKH9_ORENI	287.76	52	37	50	24200	29300	20	20	30	36	Carbamidomethylation; Deamidation (NQ); Mutation	57587	26S proteasome non-ATPase regulatory subunit 5 OS=Oreochromis niloticus OX=8128 GN=psmd5 PE=3 SV=1
53	1400		A0A669B1C4|A0A669B1C4_ORENI	363.72	56	45	54	18900	29200	55	1	251	238	Carbamidomethylation; Oxidation (M); Deamidation (NQ); Mutation	45762	Actin alpha 2 smooth muscle OS=Oreochromis niloticus OX=8128 PE=3 SV=1
1481	3313		A0A669B509|A0A669B509_ORENI	217.09	61	61	61	52400	29100	9	8	22	29	Deamidation (NQ)	16985	UBC core domain-containing protein OS=Oreochromis niloticus OX=8128 GN=ube2v2 PE=4 SV=1
918	411		I3ITR8|I3ITR8_ORENI	330.81	34	34	28	35500	29100	29	26	41	37	Carbamidomethylation	118851	Protein phosphatase 1 regulatory subunit OS=Oreochromis niloticus OX=8128 GN=ppp1r12a PE=4 SV=2
2864	7901		A0A669FBI7|A0A669FBI7_ORENI	138.09	20	20	20	30000	29100	4	4	9	12	Mutation	20854	Translocator protein OS=Oreochromis niloticus OX=8128 PE=3 SV=1
1375	824		I3JNV9|I3JNV9_ORENI	299.85	39	38	37	25000	29100	19	19	25	31	Carbamidomethylation; Mutation	78122	Uncharacterized protein OS=Oreochromis niloticus OX=8128 GN=mccc1 PE=4 SV=1
1191	745		A0A669C7D0|A0A669C7D0_ORENI	297.34	43	40	43	24700	29000	20	20	30	35	Carbamidomethylation; Deamidation (NQ)	64698	RBR-type E3 ubiquitin transferase OS=Oreochromis niloticus OX=8128 PE=4 SV=1
1361	1370		I3KRC7|I3KRC7_ORENI	277.15	61	58	61	33900	28900	15	14	30	27	Carbamidomethylation; Deamidation (NQ); Mutation	35680	Galectin OS=Oreochromis niloticus OX=8128 GN=lgals8 PE=2 SV=2
923	288		A0A669BI01|A0A669BI01_ORENI	323.6	41	35	41	25400	28900	31	31	35	44	Carbamidomethylation; Deamidation (NQ); Mutation	111333	VPS35 endosomal protein-sorting factor-like OS=Oreochromis niloticus OX=8128 PE=3 SV=1
1256	1486		A0A669F038|A0A669F038_ORENI	265.93	38	37	35	22400	28800	20	17	27	35	Carbamidomethylation; Mutation	47125	Annexin OS=Oreochromis niloticus OX=8128 GN=ANXA2 PE=3 SV=1
1002	1161		I3IWZ7|I3IWZ7_ORENI	284.36	38	34	35	27400	28700	19	17	34	40	Carbamidomethylation; Oxidation (M); Deamidation (NQ); Mutation	68203	Polypyrimidine tract binding protein 1a OS=Oreochromis niloticus OX=8128 PE=4 SV=2
1025	2082		A0A669EJQ7|A0A669EJQ7_ORENI	284.04	59	59	59	25300	28700	12	5	36	37	Carbamidomethylation	23039	Uncharacterized protein OS=Oreochromis niloticus OX=8128 GN=LOC100702297 PE=4 SV=1
1743	3061		A0A669BWH5|A0A669BWH5_ORENI	217.31	41	41	41	21900	28700	11	11	21	22	Oxidation (M); Deamidation (NQ); Mutation	23374	GOLD domain-containing protein OS=Oreochromis niloticus OX=8128 GN=tmed2 PE=3 SV=1
1296	1126		A0A669C7C7|A0A669C7C7_ORENI	289.38	61	52	52	24300	28600	18	18	28	32	Carbamidomethylation; Deamidation (NQ); Mutation	45227	Hcy-binding domain-containing protein OS=Oreochromis niloticus OX=8128 GN=LOC100704302 PE=4 SV=1
3254	3305		I3KBN3|I3KBN3_ORENI	190.45	47	46	33	13300	28600	7	3	9	7	Carbamidomethylation	21684	Uncharacterized protein OS=Oreochromis niloticus OX=8128 GN=KRAS PE=4 SV=1
1318	324		A0A669CWL2|A0A669CWL2_ORENI	299.15	43	31	43	17900	28400	24	24	24	34	Carbamidomethylation; Mutation	80571	Propionyl-CoA carboxylase alpha chain mitochondrial OS=Oreochromis niloticus OX=8128 PE=4 SV=1
2110	7854		I3IWU3|I3IWU3_ORENI	158.57	9	9	9	39500	28300	4	4	19	15	Deamidation (NQ)	14441	Ubiquitin-like domain-containing protein OS=Oreochromis niloticus OX=8128 GN=fau PE=4 SV=1
1973	4577		A0A669BKN1|A0A669BKN1_ORENI	201.54	45	35	45	37200	28300	9	9	23	14	Carbamidomethylation; Oxidation (M); Deamidation (NQ); Mutation	31972	Saposin A-type domain-containing protein OS=Oreochromis niloticus OX=8128 GN=LOC100694460 PE=3 SV=1
1098	249		A0A669BKI4|A0A669BKI4_ORENI	316.57	43	38	37	33400	28300	27	27	36	33	Carbamidomethylation; Mutation	85082	Prolyl endopeptidase OS=Oreochromis niloticus OX=8128 GN=LOC100698444 PE=3 SV=1
1281	903		A0A669BJ31|A0A669BJ31_ORENI	289.95	52	52	50	24800	28300	18	18	32	29	Carbamidomethylation; Deamidation (NQ)	53714	N-acyl-aliphatic-L-amino acid amidohydrolase OS=Oreochromis niloticus OX=8128 GN=acy1 PE=3 SV=1
2652	4488		I3K2X7|I3K2X7_ORENI	120.2	15	12	15	21600	28200	4	4	9	15		26615	EXPERA domain-containing protein OS=Oreochromis niloticus OX=8128 GN=ebp PE=3 SV=1
909	446		A0A669CFD0|A0A669CFD0_ORENI	323.1	38	36	38	26700	28100	25	24	45	35	Carbamidomethylation; Deamidation (NQ)	87553	ATP-dependent 6-phosphofructokinase OS=Oreochromis niloticus OX=8128 PE=3 SV=1
1663	1188		A0A669EXS3|A0A669EXS3_ORENI	262.98	25	17	23	21700	28100	16	15	22	23	Carbamidomethylation; Deamidation (NQ)	84491	Dolichyl-diphosphooligosaccharide--protein glycotransferase OS=Oreochromis niloticus OX=8128 GN=stt3a PE=3 SV=1
876	1193		A0A669EFG9|A0A669EFG9_ORENI	295.44	22	21	22	27400	28000	18	18	42	41	Carbamidomethylation; Deamidation (NQ)	112566	Paxillin b OS=Oreochromis niloticus OX=8128 PE=4 SV=1
1045	799		I3K5X4|I3K5X4_ORENI	316.67	31	29	25	39200	27900	23	23	41	31	Carbamidomethylation; Mutation	94694	Bms1-type G domain-containing protein OS=Oreochromis niloticus OX=8128 GN=tsr1 PE=4 SV=2
1284	623		I3JFH1|I3JFH1_ORENI	296.96	38	29	38	13800	27900	22	22	21	40	Carbamidomethylation; Deamidation (NQ); Mutation	105189	Ipi1_N domain-containing protein OS=Oreochromis niloticus OX=8128 GN=tex10 PE=3 SV=1
1109	393		I3K0G9|I3K0G9_ORENI	304.54	44	33	35	49900	27800	26	26	43	26	Carbamidomethylation; Deamidation (NQ); Mutation	100286	Uncharacterized protein OS=Oreochromis niloticus OX=8128 GN=il6st PE=3 SV=2
2296	4972		I3K463|I3K463_ORENI	182.72	17	17	16	28500	27800	5	5	18	12	Carbamidomethylation; Deamidation (NQ); Mutation	24819	Copper transport protein OS=Oreochromis niloticus OX=8128 GN=slc31a1 PE=3 SV=2
1400	1000		A0A669C7J5|A0A669C7J5_ORENI	337.45	61	54	59	18700	27800	22	22	26	29	Carbamidomethylation; Deamidation (NQ); Mutation	40044	Inorganic diphosphatase OS=Oreochromis niloticus OX=8128 GN=ppa2 PE=3 SV=1
2070	1333		A0A669E2N1|A0A669E2N1_ORENI	254.36	25	22	21	2740	27800	13	6	21	13	Carbamidomethylation; Oxidation (M); Mutation	93057	RNA helicase OS=Oreochromis niloticus OX=8128 PE=3 SV=1
1763	1509		A0A669DRP7|A0A669DRP7_ORENI	254.17	34	32	30	28500	27700	14	14	21	21	Carbamidomethylation; Deamidation (NQ); Mutation	63847	Diacylglycerol kinase OS=Oreochromis niloticus OX=8128 GN=dgke PE=3 SV=1
1246	1351		I3JMR6|I3JMR6_ORENI	298.27	51	43	51	28100	27700	17	17	29	33	Carbamidomethylation; Deamidation (NQ); Mutation	53873	Mitochondrial-processing peptidase subunit beta OS=Oreochromis niloticus OX=8128 GN=pmpcb PE=3 SV=1
1659	750		A0A669FB03|A0A669FB03_ORENI	258.99	35	29	29	23000	27700	20	19	22	23	Carbamidomethylation; Mutation	75354	Uncharacterized protein OS=Oreochromis niloticus OX=8128 PE=3 SV=1
1178	1927		I3KYA3|I3KYA3_ORENI	306.75	72	72	54	30800	27500	19	19	32	34	Carbamidomethylation; Oxidation (M); Deamidation (NQ); Mutation	26039	Uncharacterized protein OS=Oreochromis niloticus OX=8128 GN=LOC100701575 PE=4 SV=2
1316	2107		A0A669EI12|A0A669EI12_ORENI	280.2	52	51	52	22600	27500	15	15	31	28	Carbamidomethylation; Deamidation (NQ); Mutation	42409	S-(hydroxymethyl)glutathione dehydrogenase OS=Oreochromis niloticus OX=8128 PE=3 SV=1
2863	7896		A0A669C9F3|A0A669C9F3_ORENI	136.02	59	59	59	18900	27500	3	3	7	14	Mutation	6360	Uncharacterized protein OS=Oreochromis niloticus OX=8128 GN=atp5md PE=4 SV=1
2527	4891		I3JZ09|I3JZ09_ORENI	188.39	48	34	48	18500	27500	5	5	10	16		14215	Cytochrome c oxidase subunit OS=Oreochromis niloticus OX=8128 PE=3 SV=2
1312	1575		A0A669F1N6|A0A669F1N6_ORENI	264.12	50	50	45	36700	27300	14	14	33	26	Carbamidomethylation	36802	Dolichyl-phosphate beta-glucosyltransferase OS=Oreochromis niloticus OX=8128 PE=3 SV=1
1274	616		I3K4W2|I3K4W2_ORENI	298.29	39	34	34	24100	27300	24	24	30	31	Carbamidomethylation; Oxidation (M); Deamidation (NQ); Mutation	106141	Iron-responsive element-binding protein 2 OS=Oreochromis niloticus OX=8128 GN=ireb2 PE=3 SV=1
1073	466		I3K3R1|I3K3R1_ORENI	348.23	30	23	30	20400	27300	26	26	31	39	Carbamidomethylation; Deamidation (NQ)	126938	FACT complex subunit OS=Oreochromis niloticus OX=8128 PE=3 SV=2
1123	2349		A0A669CGH2|A0A669CGH2_ORENI	247.72	61	53	61	27500	27200	11	11	32	36	Carbamidomethylation; Deamidation (NQ)	30456	Uncharacterized protein OS=Oreochromis niloticus OX=8128 GN=tollip PE=3 SV=1
1368	818		I3KCV2|I3KCV2_ORENI	292.99	51	38	51	21500	27200	21	21	26	30	Carbamidomethylation	50620	Peptidylprolyl isomerase OS=Oreochromis niloticus OX=8128 GN=fkbp4 PE=4 SV=1
867	352		I3KNI4|I3KNI4_ORENI	317.02	43	37	42	21500	27200	33	33	35	49	Carbamidomethylation; Mutation	104737	Nuclear pore complex protein OS=Oreochromis niloticus OX=8128 PE=3 SV=2
1102	512		A0A669BSR0|A0A669BSR0_ORENI	318.99	26	24	24	28400	27100	24	21	36	33	Carbamidomethylation; Deamidation (NQ); Mutation	140598	SEC24 homolog C COPII coat complex component OS=Oreochromis niloticus OX=8128 PE=3 SV=1
2235	3195		A8WE65|A8WE65_ORENI	183.41	32	30	27	28200	27100	7	7	16	15	Oxidation (M); Deamidation (NQ)	25576	Glutathione S-transferase OS=Oreochromis niloticus OX=8128 GN=gstA PE=2 SV=1
1343	784		A0A669DVG6|A0A669DVG6_ORENI	289.03	52	47	52	25700	27100	22	22	24	33	Deamidation (NQ)	52417	Uncharacterized protein OS=Oreochromis niloticus OX=8128 GN=ccdc6 PE=4 SV=1
1704	2777		A0A669F6R6|A0A669F6R6_ORENI	224.08	23	23	21	18200	27100	11	11	23	21	Carbamidomethylation; Deamidation (NQ)	71939	Ubiquitinyl hydrolase 1 OS=Oreochromis niloticus OX=8128 GN=uchl3 PE=4 SV=1
548	988		A0A669E880|A0A669E880_ORENI	311.04	36	30	36	20300	27000	19	7	59	58	Carbamidomethylation; Oxidation (M); Deamidation (NQ)	69577	Calcium/calmodulin-dependent protein kinase OS=Oreochromis niloticus OX=8128 GN=LOC100707324 PE=3 SV=1
1074	3879		A0A669BLF9|A0A669BLF9_ORENI	217.92	55	46	55	604	27000	18	4	26	44	Carbamidomethylation; Oxidation (M); Mutation	18779	Histone domain-containing protein OS=Oreochromis niloticus OX=8128 PE=3 SV=1
2330	3877		A0A669D448|A0A669D448_ORENI	205.36	48	48	48	29000	26900	7	7	18	11	Carbamidomethylation; Oxidation (M); Deamidation (NQ)	13544	Small nuclear ribonucleoprotein Sm D2 OS=Oreochromis niloticus OX=8128 GN=snrpd2 PE=3 SV=1
1507	948		I3JNS7|I3JNS7_ORENI	276.21	42	32	41	23400	26900	19	19	23	27	Carbamidomethylation; Deamidation (NQ); Mutation	67700	Uncharacterized protein OS=Oreochromis niloticus OX=8128 GN=stxbp3 PE=3 SV=1
961	330		A0A669EC19|A0A669EC19_ORENI	328.41	46	45	41	22900	26900	24	22	35	41	Carbamidomethylation; Deamidation (NQ); Mutation	85583	Protein transport protein SEC23 OS=Oreochromis niloticus OX=8128 PE=3 SV=1
1508	1100		A0A669BB78|A0A669BB78_ORENI	276.21	33	31	31	22400	26800	16	16	22	28	Carbamidomethylation	67835	3-phosphoinositide-dependent protein kinase 1 OS=Oreochromis niloticus OX=8128 GN=pdpk1 PE=3 SV=1
2197	3702		A0A669EEZ2|A0A669EEZ2_ORENI	188.54	56	46	56	20100	26800	6	5	16	16		11138	ATP synthase subunit OS=Oreochromis niloticus OX=8128 GN=LOC100709019 PE=3 SV=1
1355	867		I3IVM8|I3IVM8_ORENI	302.25	55	50	55	16600	26800	17	17	24	33	Carbamidomethylation	49745	Cysteine desulfurase mitochondrial OS=Oreochromis niloticus OX=8128 GN=nfs1 PE=3 SV=2
1254	1943		I3JI11|I3JI11_ORENI	269.57	62	62	62	30800	26700	18	18	30	32	Carbamidomethylation; Deamidation (NQ); Mutation	28319	Phosphomannomutase OS=Oreochromis niloticus OX=8128 GN=LOC100707130 PE=3 SV=1
1987	4847		A0A669E1Y2|A0A669E1Y2_ORENI	242.38	37	37	37	30300	26700	9	9	17	20	Deamidation (NQ); Mutation	15484	SUI1 domain-containing protein OS=Oreochromis niloticus OX=8128 GN=LOC100702522 PE=4 SV=1
1243	2026		A0A669C855|A0A669C855_ORENI	274.93	57	52	57	23000	26700	23	21	29	32		28106	Uncharacterized protein OS=Oreochromis niloticus OX=8128 PE=3 SV=1
1248	1220		I3KFA0|I3KFA0_ORENI	285.33	50	46	50	21700	26700	15	15	25	37	Carbamidomethylation; Deamidation (NQ)	46522	Uncharacterized protein OS=Oreochromis niloticus OX=8128 GN=LOC100708584 PE=4 SV=1
2973	4496		A0A669F7U4|A0A669F7U4_ORENI	187.35	19	17	19	13400	26700	6	6	8	11	Carbamidomethylation	27544	Transmembrane protein 182 OS=Oreochromis niloticus OX=8128 GN=tmem182 PE=3 SV=1
1057	743		A0A669C002|A0A669C002_ORENI	277.52	41	37	41	26500	26600	20	20	41	30		75481	Uncharacterized protein OS=Oreochromis niloticus OX=8128 GN=faf1 PE=4 SV=1
1182	1357		A0A669BUY7|A0A669BUY7_ORENI	303.03	70	70	61	25700	26600	17	12	36	30	Carbamidomethylation; Mutation	32523	F-actin-capping protein subunit alpha OS=Oreochromis niloticus OX=8128 GN=LOC100694535 PE=3 SV=1
1867	1471		I3KBF3|I3KBF3_ORENI	258.92	33	27	25	21500	26600	16	16	15	24	Carbamidomethylation; Mutation	69846	RRM domain-containing protein OS=Oreochromis niloticus OX=8128 GN=ncoa5 PE=4 SV=2
1582	1483		A0A669BYP2|A0A669BYP2_ORENI	280.76	44	40	41	20200	26600	14	14	22	26	Carbamidomethylation; Deamidation (NQ)	45577	NADH dehydrogenase [ubiquinone] 1 alpha subcomplex subunit 10 mitochondrial OS=Oreochromis niloticus OX=8128 GN=ndufa10 PE=3 SV=1
978	368		A0A669CG41|A0A669CG41_ORENI	319.01	41	35	38	18000	26600	35	27	31	44	Carbamidomethylation; Deamidation (NQ); Mutation	108431	Hexokinase OS=Oreochromis niloticus OX=8128 GN=HK1 PE=3 SV=1
1209	1992		I3KQI8|I3KQI8_ORENI	220.36	53	53	46	1420	26600	13	2	35	29		23419	Uncharacterized protein OS=Oreochromis niloticus OX=8128 GN=LOC100703352 PE=4 SV=1
1540	1542		A0A669E143|A0A669E143_ORENI	270.57	40	35	40	28200	26500	15	15	24	25	Carbamidomethylation; Oxidation (M); Deamidation (NQ)	50985	FYVE-type domain-containing protein OS=Oreochromis niloticus OX=8128 GN=wdfy1 PE=4 SV=1
849	1360		I3J7S5|I3J7S5_ORENI	309.29	64	64	64	25700	26500	17	12	42	44	Carbamidomethylation; Deamidation (NQ); Mutation	37751	F-actin-capping protein subunit alpha OS=Oreochromis niloticus OX=8128 GN=capza2 PE=3 SV=2
1849	3707		I3K8U8|I3K8U8_ORENI	241.09	52	51	52	30000	26400	10	10	20	20	Deamidation (NQ); Mutation	13820	Activated RNA polymerase II transcriptional coactivator p15 OS=Oreochromis niloticus OX=8128 GN=sub1 PE=3 SV=1
1855	2413		A0A669D7B3|A0A669D7B3_ORENI	231.93	42	38	39	20900	26400	13	13	20	20	Carbamidomethylation; Mutation	32161	Translin OS=Oreochromis niloticus OX=8128 PE=3 SV=1
1314	1596		A0A669BJD4|A0A669BJD4_ORENI	258.01	52	40	50	19400	26300	16	15	26	33	Carbamidomethylation; Deamidation (NQ); Mutation	42105	Adenosine kinase OS=Oreochromis niloticus OX=8128 GN=LOC100693415 PE=3 SV=1
1668	2216		I3IUD4|I3IUD4_ORENI	231.81	28	26	28	25800	26200	10	10	21	24	Deamidation (NQ)	48299	Tropomodulin 2 OS=Oreochromis niloticus OX=8128 PE=4 SV=2
1888	1872		A0A669EVY5|A0A669EVY5_ORENI	226.49	43	43	43	21900	26200	12	12	16	23	Carbamidomethylation	35026	Uncharacterized protein OS=Oreochromis niloticus OX=8128 GN=ergic1 PE=3 SV=1
1605	2445		A0A669BW65|A0A669BW65_ORENI	248.52	37	34	34	21500	26200	11	11	26	21		32907	Uncharacterized protein OS=Oreochromis niloticus OX=8128 GN=tfam PE=4 SV=1
1000	407		I3J2S0|I3J2S0_ORENI	326.75	43	32	35	19700	26200	38	38	34	40	Carbamidomethylation; Deamidation (NQ); Mutation	154819	Uncharacterized protein OS=Oreochromis niloticus OX=8128 GN=nup153 PE=4 SV=1
587	664		I3JQK2|I3JQK2_ORENI	340.37	76	76	71	135000	26100	27	27	76	36	Carbamidomethylation; Deamidation (NQ); Mutation	42167	Uncharacterized protein OS=Oreochromis niloticus OX=8128 GN=ccn1 PE=3 SV=2
1901	2106		A0A669C6A3|A0A669C6A3_ORENI	253.62	57	56	57	30300	26100	14	14	21	18	Carbamidomethylation	24778	Hypoxanthine phosphoribosyltransferase OS=Oreochromis niloticus OX=8128 GN=hprt1 PE=3 SV=1
1415	2659		I3JB72|I3JB72_ORENI	240.07	61	60	59	23900	26100	14	8	31	23	Carbamidomethylation; Deamidation (NQ)	19657	Uncharacterized protein OS=Oreochromis niloticus OX=8128 PE=4 SV=2
795	2696		A0A669BK62|A0A669BK62_ORENI	275.38	61	61	61	25400	26000	11	3	44	47	Carbamidomethylation; Oxidation (M); Deamidation (NQ)	21804	Uncharacterized protein OS=Oreochromis niloticus OX=8128 GN=LOC100710463 PE=4 SV=1
1201	336		I3K1V2|I3K1V2_ORENI	307.3	47	40	42	25000	25900	28	28	31	33	Carbamidomethylation; Deamidation (NQ); Mutation	95418	Uncharacterized protein OS=Oreochromis niloticus OX=8128 GN=LOC100702998 PE=4 SV=2
1783	2646		I3KLU8|I3KLU8_ORENI	254.98	38	38	38	20100	25900	11	11	22	20	Carbamidomethylation; Deamidation (NQ); Mutation	38401	MICOS complex subunit OS=Oreochromis niloticus OX=8128 GN=APOOL PE=3 SV=2
2227	2872		A0A669ES72|A0A669ES72_ORENI	227.65	27	27	27	73800	25700	7	6	21	10	Carbamidomethylation; Deamidation (NQ)	32031	Uncharacterized protein OS=Oreochromis niloticus OX=8128 GN=tspan9 PE=3 SV=1
2252	3392		A0A669C787|A0A669C787_ORENI	235.36	56	56	38	30200	25700	10	10	17	14		24668	Uncharacterized protein OS=Oreochromis niloticus OX=8128 GN=LOC100701639 PE=4 SV=1
1303	1207		A0A669BY05|A0A669BY05_ORENI	279.85	50	34	46	16400	25700	21	21	25	35	Carbamidomethylation; Mutation	72127	PDZ and LIM domain 5b OS=Oreochromis niloticus OX=8128 PE=4 SV=1
1210	156		I3KHE1|I3KHE1_ORENI	298.23	55	43	48	31100	25600	22	22	30	34	Carbamidomethylation	77327	Uncharacterized protein OS=Oreochromis niloticus OX=8128 GN=xpnpep1 PE=3 SV=2
2283	4110		I3K408|I3K408_ORENI	166.9	47	47	47	21200	25600	6	6	15	15	Carbamidomethylation; Deamidation (NQ)	13717	Uncharacterized protein OS=Oreochromis niloticus OX=8128 GN=LOC100706497 PE=4 SV=2
1069	922		I3KW50|I3KW50_ORENI	268.84	60	60	60	28900	25500	18	15	38	33	Carbamidomethylation; Deamidation (NQ)	42504	PPM-type phosphatase domain-containing protein OS=Oreochromis niloticus OX=8128 GN=ppm1a PE=3 SV=2
2347	4374		A0A669CFJ3|A0A669CFJ3_ORENI	207.24	44	38	30	28200	25500	7	7	15	14	Carbamidomethylation; Mutation	21520	Peptidylprolyl isomerase OS=Oreochromis niloticus OX=8128 GN=fkbp11 PE=4 SV=1
974	471		I3IZA3|I3IZA3_ORENI	329.51	38	33	33	18400	25500	33	33	34	41	Carbamidomethylation; Mutation	147047	Elongator complex protein 1 OS=Oreochromis niloticus OX=8128 GN=elp1 PE=3 SV=1
1421	4229		A0A669D4W1|A0A669D4W1_ORENI	241.8	33	31	33	31300	25400	10	10	22	32	Carbamidomethylation; Oxidation (M); Deamidation (NQ); Mutation	22352	Density-regulated protein OS=Oreochromis niloticus OX=8128 PE=3 SV=1
1568	1311		A0A669DCC0|A0A669DCC0_ORENI	287.35	44	40	42	29500	25400	17	17	22	26	Carbamidomethylation; Deamidation (NQ); Mutation	52961	Argininosuccinate lyase OS=Oreochromis niloticus OX=8128 PE=3 SV=1
998	469		I3K260|I3K260_ORENI	332.08	30	28	25	28000	25400	29	29	39	35	Carbamidomethylation; Deamidation (NQ); Mutation	129775	Uncharacterized protein OS=Oreochromis niloticus OX=8128 GN=thbs1b PE=3 SV=1
790	358		I3J1A1|I3J1A1_ORENI	325.88	38	29	38	20200	25400	35	30	46	45	Carbamidomethylation; Deamidation (NQ); Mutation	143081	Uncharacterized protein OS=Oreochromis niloticus OX=8128 GN=LOC100697444 PE=3 SV=1
796	305		A0A669BLN0|A0A669BLN0_ORENI	344.87	45	44	43	38900	25300	28	28	43	47	Carbamidomethylation; Deamidation (NQ); Mutation	87956	Uncharacterized protein OS=Oreochromis niloticus OX=8128 GN=pdxdc1 PE=4 SV=1
1261	3021		A0A669DTI0|A0A669DTI0_ORENI	214.29	56	56	56	22400	25300	9	5	33	29	Carbamidomethylation	21298	Cell division control protein 42 homolog OS=Oreochromis niloticus OX=8128 GN=LOC100696557 PE=3 SV=1
1637	3265		I3KGX3|I3KGX3_ORENI	213.23	37	37	37	53500	25200	9	9	30	16	Carbamidomethylation; Deamidation (NQ); Mutation	31337	Integral membrane protein 2 OS=Oreochromis niloticus OX=8128 GN=itm2b PE=3 SV=2
1814	1599		I3J212|I3J212_ORENI	240.79	55	53	55	22100	25200	15	15	17	24	Carbamidomethylation	32551	PABS domain-containing protein OS=Oreochromis niloticus OX=8128 GN=srm PE=3 SV=2
1059	506		A0A669F7Q2|A0A669F7Q2_ORENI	303.19	31	28	29	13900	25200	21	21	31	40	Carbamidomethylation; Deamidation (NQ)	116336	Importin N-terminal domain-containing protein OS=Oreochromis niloticus OX=8128 GN=ipo9 PE=4 SV=1
2522	3255		I3J177|I3J177_ORENI	221.55	36	36	36	25700	25100	8	8	12	14	Mutation	25043	Protein RER1 OS=Oreochromis niloticus OX=8128 GN=rer1 PE=3 SV=2
2653	4646		I3JGI1|I3JGI1_ORENI	186.64	48	48	48	25200	25100	6	6	12	12	Carbamidomethylation; Oxidation (M)	11088	Protein S100 OS=Oreochromis niloticus OX=8128 GN=LOC100704979 PE=3 SV=2
1896	842		I3JJF5|I3JJF5_ORENI	257.54	27	19	26	7260	25000	18	18	15	24	Carbamidomethylation; Deamidation (NQ); Mutation	103013	Utp12 domain-containing protein OS=Oreochromis niloticus OX=8128 GN=LOC100706520 PE=3 SV=1
1411	734		I3JW74|I3JW74_ORENI	283.78	50	38	45	29300	24900	22	18	25	29	Carbamidomethylation; Mutation	50384	Mitochondrial import inner membrane translocase subunit TIM44 OS=Oreochromis niloticus OX=8128 GN=TIMM44 PE=3 SV=1
1998	1119		I3KES8|I3KES8_ORENI	261.07	25	21	20	29100	24900	17	17	19	17	Carbamidomethylation; Deamidation (NQ); Mutation	126365	Hermansky-Pudlak syndrome 5 protein homolog OS=Oreochromis niloticus OX=8128 GN=hps5 PE=3 SV=1
1657	1098		I3JRD0|I3JRD0_ORENI	265.93	39	36	34	23500	24900	15	15	25	20	Carbamidomethylation	68358	Uncharacterized protein OS=Oreochromis niloticus OX=8128 GN=nop9 PE=4 SV=1
668	198		A0A669EUT8|A0A669EUT8_ORENI	323	50	44	49	21000	24900	32	12	51	51	Carbamidomethylation; Deamidation (NQ); Mutation	72932	RNA helicase OS=Oreochromis niloticus OX=8128 GN=LOC100712452 PE=3 SV=1
2788	11463		A0A669ER94|A0A669ER94_ORENI	110.59	8	8	8	20300	24900	2	2	9	13	Oxidation (M)	26552	EXPERA domain-containing protein OS=Oreochromis niloticus OX=8128 GN=tmem97 PE=4 SV=1
1604	1328		A0A669B2V1|A0A669B2V1_ORENI	261.95	81	74	72	20000	24800	17	17	20	27	Carbamidomethylation; Oxidation (M); Deamidation (NQ); Mutation	33624	Protein MEMO1 OS=Oreochromis niloticus OX=8128 GN=memo1 PE=3 SV=1
1237	1239		A0A669B4L4|A0A669B4L4_ORENI	281.83	64	62	57	20000	24800	15	15	32	31	Carbamidomethylation; Mutation	42771	DZF domain-containing protein OS=Oreochromis niloticus OX=8128 GN=ilf2 PE=4 SV=1
973	529		I3KHU8|I3KHU8_ORENI	344.14	22	12	22	9700	24800	37	37	23	52	Carbamidomethylation; Deamidation (NQ)	306895	Ubiquitin protein ligase E3 component n-recognin 5 OS=Oreochromis niloticus OX=8128 PE=4 SV=2
3976	4264		I3JG42|I3JG42_ORENI	140.57	27	21	23	2480	24800	4	4	6	4	Carbamidomethylation	27063	4HBT domain-containing protein OS=Oreochromis niloticus OX=8128 GN=LOC100702377 PE=4 SV=1
2438	5152		A0A669F375|A0A669F375_ORENI	120.85	32	32	32	30000	24700	3	3	16	11	Carbamidomethylation	7097	40S ribosomal protein S29 OS=Oreochromis niloticus OX=8128 GN=RPS29 PE=3 SV=1
1352	2753		I3J116|I3J116_ORENI	230.6	73	49	73	21700	24600	11	9	24	33	Deamidation (NQ); Mutation	18289	ATP synthase subunit d mitochondrial OS=Oreochromis niloticus OX=8128 GN=atp5pd PE=3 SV=2
1619	3682		I3KWE4|I3KWE4_ORENI	242.7	19	19	19	18700	24600	7	4	25	22	Carbamidomethylation; Deamidation (NQ)	51620	Dihydrolipoyllysine-residue succinyltransferase component of 2-oxoglutarate dehydrogenase complex mitochondrial OS=Oreochromis niloticus OX=8128 PE=3 SV=1
1026	703		I3JNH6|I3JNH6_ORENI	279.76	30	27	30	17100	24600	20	20	30	43	Carbamidomethylation; Deamidation (NQ); Mutation	106647	Anoctamin OS=Oreochromis niloticus OX=8128 GN=ano5 PE=3 SV=1
894	3376		A0A669F336|A0A669F336_ORENI	200.36	36	29	33	380000	24500	12	4	46	35	Deamidation (NQ); Mutation	25985	Uncharacterized protein OS=Oreochromis niloticus OX=8128 GN=LOC100534425 PE=4 SV=1
758	474		I3J6Z0|I3J6Z0_ORENI	309.63	33	29	33	25700	24500	21	19	52	42	Carbamidomethylation; Deamidation (NQ); Mutation	111450	Uncharacterized protein OS=Oreochromis niloticus OX=8128 GN=nrp1 PE=3 SV=2
1697	1261		I3JMS7|I3JMS7_ORENI	261	46	39	46	23900	24500	16	16	21	23	Carbamidomethylation; Deamidation (NQ); Mutation	56900	Phenylalanine--tRNA ligase OS=Oreochromis niloticus OX=8128 GN=farsa PE=3 SV=2
3025	2157		A0A669D6H7|A0A669D6H7_ORENI	198.9	34	24	30	3460	24500	9	9	9	9	Carbamidomethylation	50474	Uncharacterized protein OS=Oreochromis niloticus OX=8128 GN=acadsb PE=3 SV=1
2002	2193		I3K876|I3K876_ORENI	235.85	68	64	68	21900	24400	9	9	16	20	Carbamidomethylation	26163	Uncharacterized protein OS=Oreochromis niloticus OX=8128 GN=LOC100701317 PE=4 SV=1
2100	2083		I3K5D2|I3K5D2_ORENI	245.28	35	30	28	19600	24400	13	12	13	21	Carbamidomethylation; Mutation	36842	Uncharacterized protein OS=Oreochromis niloticus OX=8128 GN=LOC100707314 PE=4 SV=1
1270	493		A0A669F7I5|A0A669F7I5_ORENI	309	32	19	30	12500	24400	28	27	27	34	Carbamidomethylation; Mutation	164777	Uncharacterized protein OS=Oreochromis niloticus OX=8128 GN=cps1 PE=3 SV=1
1454	1760		I3JTN9|I3JTN9_ORENI	258.26	48	43	36	28700	24200	17	17	28	24	Carbamidomethylation; Mutation	42791	Uncharacterized protein OS=Oreochromis niloticus OX=8128 GN=ifi35 PE=4 SV=1
2026	2402		A0A669AYL8|A0A669AYL8_ORENI	221.52	31	28	31	20800	24200	10	6	18	18	Carbamidomethylation; Mutation	47871	Uncharacterized protein OS=Oreochromis niloticus OX=8128 GN=PCBP2 PE=4 SV=1
968	503		A0A669D7U5|A0A669D7U5_ORENI	324.28	33	29	33	42300	24100	32	32	38	38	Carbamidomethylation; Oxidation (M); Deamidation (NQ); Mutation	132870	Tubulin-specific chaperone D OS=Oreochromis niloticus OX=8128 GN=tbcd PE=3 SV=1
1469	1160		A0A669CGM5|A0A669CGM5_ORENI	280.17	45	41	42	25400	24100	15	14	26	25	Carbamidomethylation; Mutation	50448	Heterogeneous nuclear ribonucleoprotein K OS=Oreochromis niloticus OX=8128 GN=LOC100706673 PE=4 SV=1
2092	2802		I3K890|I3K890_ORENI	245.45	24	21	24	21200	24100	11	11	16	18	Carbamidomethylation	40910	J domain-containing protein OS=Oreochromis niloticus OX=8128 GN=dnajb11 PE=4 SV=1
1647	2614		A0A669BWM5|A0A669BWM5_ORENI	248.8	29	24	29	12800	24100	12	11	19	27	Carbamidomethylation; Mutation	45899	Uncharacterized protein OS=Oreochromis niloticus OX=8128 GN=LOC100710068 PE=4 SV=1
1909	659		I3J3L8|I3J3L8_ORENI	275.19	12	9	10	32400	24000	21	20	20	18	Deamidation (NQ); Mutation	302710	BAT2_N domain-containing protein OS=Oreochromis niloticus OX=8128 GN=prrc2c PE=4 SV=1
363	1504		A0A669BJU7|A0A669BJU7_ORENI	360.68	54	49	50	30600	24000	37	8	77	80	Carbamidomethylation; Deamidation (NQ); Mutation	35431	Uncharacterized protein OS=Oreochromis niloticus OX=8128 GN=tpm4 PE=3 SV=1
3000	8076		A0A669DIY9|A0A669DIY9_ORENI	165.68	13	13	13	25600	24000	9	9	11	8	Carbamidomethylation; Mutation	51738	Uncharacterized protein OS=Oreochromis niloticus OX=8128 GN=LOC100709596 PE=3 SV=1
1702	1444		A0A669CLR0|A0A669CLR0_ORENI	241.01	50	42	48	25300	24000	15	15	22	22	Carbamidomethylation; Deamidation (NQ); Mutation	51555	Homogentisate 1 2-dioxygenase OS=Oreochromis niloticus OX=8128 GN=hgd PE=3 SV=1
1936	2701		I3J0N1|I3J0N1_ORENI	222.41	41	34	41	18500	24000	10	8	16	22	Deamidation (NQ)	25044	Uncharacterized protein OS=Oreochromis niloticus OX=8128 GN=chmp4b PE=3 SV=2
1094	381		I3JXP8|I3JXP8_ORENI	312.74	42	39	40	27100	23900	26	26	34	35	Oxidation (M); Deamidation (NQ)	88122	Uncharacterized protein OS=Oreochromis niloticus OX=8128 GN=sf3a1 PE=4 SV=1
1923	3347		I3KL65|I3KL65_ORENI	240.3	61	59	61	25500	23900	9	9	17	21	Carbamidomethylation	20423	Cytochrome b5 heme-binding domain-containing protein OS=Oreochromis niloticus OX=8128 GN=pgrmc1 PE=4 SV=2
1898	3846		A0A669C1R9|A0A669C1R9_ORENI	227.23	75	75	75	41200	23800	9	9	21	18	Carbamidomethylation; Deamidation (NQ)	11853	EF-hand domain-containing protein OS=Oreochromis niloticus OX=8128 GN=LOC100696821 PE=4 SV=1
1497	1353		A0A669E3K3|A0A669E3K3_ORENI	260.96	38	37	38	25700	23800	13	13	22	29	Deamidation (NQ)	52026	AP-1 complex subunit mu-1 OS=Oreochromis niloticus OX=8128 GN=ap1m1 PE=3 SV=1
1545	2388		I3JNA7|I3JNA7_ORENI	257.07	54	49	54	23300	23800	15	15	27	22	Carbamidomethylation; Deamidation (NQ)	34356	Si:dkeyp-69e1.8 OS=Oreochromis niloticus OX=8128 PE=3 SV=2
2050	2624		I3JW08|I3JW08_ORENI	252.65	49	41	49	52500	23700	12	12	17	18	Carbamidomethylation; Deamidation (NQ); Mutation	30790	N-acetylneuraminic acid phosphatase OS=Oreochromis niloticus OX=8128 PE=4 SV=1
1579	1493		A0A669F9H0|A0A669F9H0_ORENI	240.3	39	38	37	26300	23700	14	14	25	23	Carbamidomethylation	44690	Protein kinase domain-containing protein OS=Oreochromis niloticus OX=8128 GN=csnk1a1 PE=3 SV=1
883	299		I3KX25|I3KX25_ORENI	320.77	44	40	40	25300	23700	30	28	47	35	Carbamidomethylation; Deamidation (NQ)	92126	Receptor-type tyrosine-protein phosphatase alpha OS=Oreochromis niloticus OX=8128 GN=ptpra PE=3 SV=1
1096	2166		A0A669CPG3|A0A669CPG3_ORENI	277.4	53	45	53	18200	23700	18	15	32	37	Carbamidomethylation; Deamidation (NQ); Mutation	32919	Microtubule-associated protein RP/EB family member 1 OS=Oreochromis niloticus OX=8128 GN=mapre1 PE=3 SV=1
1392	855		A0A669B0Q3|A0A669B0Q3_ORENI	256.25	30	26	28	16400	23700	23	23	29	26	Carbamidomethylation; Deamidation (NQ); Mutation	85551	FACT complex subunit SSRP1 OS=Oreochromis niloticus OX=8128 PE=3 SV=1
1251	1308		I3JI30|I3JI30_ORENI	289.51	54	39	54	20800	23600	17	17	27	35	Carbamidomethylation; Deamidation (NQ); Mutation	45664	Regulator of chromosome condensation 1 OS=Oreochromis niloticus OX=8128 PE=4 SV=2
1269	532		A0A669C705|A0A669C705_ORENI	330.68	25	20	22	17200	23600	28	27	28	33	Carbamidomethylation; Deamidation (NQ)	173427	ABC-type glutathione-S-conjugate transporter OS=Oreochromis niloticus OX=8128 GN=LOC100712516 PE=3 SV=1
1384	463		A0A669EX35|A0A669EX35_ORENI	286.43	26	24	24	13200	23600	21	13	24	31	Carbamidomethylation; Mutation	119063	Hexokinase OS=Oreochromis niloticus OX=8128 PE=3 SV=1
1758	1250		I3KUV8|I3KUV8_ORENI	269.37	42	24	40	8540	23600	16	16	14	28	Carbamidomethylation; Deamidation (NQ); Mutation	57742	Uncharacterized protein OS=Oreochromis niloticus OX=8128 PE=3 SV=2
2192	2912		A0A669B157|A0A669B157_ORENI	223.5	49	41	49	21100	23500	7	7	16	16	Carbamidomethylation	18327	Uncharacterized protein OS=Oreochromis niloticus OX=8128 GN=LOC100709667 PE=4 SV=1
185	1342		A0A669EKG1|A0A669EKG1_ORENI	343.93	34	34	34	28000	23400	22	2	134	115	Carbamidomethylation; Oxidation (M); Deamidation (NQ); Mutation	59409	Vacuolar proton pump subunit B OS=Oreochromis niloticus OX=8128 PE=3 SV=1
1276	911		I3K5N9|I3K5N9_ORENI	258.84	30	25	30	24700	23400	23	23	28	33	Mutation	99355	PSP domain-containing protein OS=Oreochromis niloticus OX=8128 GN=sf3b2 PE=4 SV=2
1489	590		I3J2Z6|I3J2Z6_ORENI	280.86	50	46	47	30700	23300	21	20	28	23	Carbamidomethylation; Deamidation (NQ)	58734	Uncharacterized protein OS=Oreochromis niloticus OX=8128 GN=uap1 PE=4 SV=2
2585	3870		I3IXF2|I3IXF2_ORENI	199.19	55	55	55	22300	23300	5	5	10	15	Carbamidomethylation; Deamidation (NQ)	11828	Peptidylprolyl isomerase OS=Oreochromis niloticus OX=8128 GN=LOC100692950 PE=4 SV=2
1321	274		A0A669BM55|A0A669BM55_ORENI	293.14	52	43	49	21300	23300	23	23	29	29	Carbamidomethylation; Deamidation (NQ); Mutation	69314	Eukaryotic translation initiation factor 2A OS=Oreochromis niloticus OX=8128 PE=3 SV=1
2107	3296		I3KLS1|I3KLS1_ORENI	234.51	35	30	35	17600	23300	12	12	16	18	Carbamidomethylation	38299	Calcium uniporter regulatory subunit MCUb OS=Oreochromis niloticus OX=8128 GN=MCUB PE=3 SV=2
1942	2399		A0A669DUB7|A0A669DUB7_ORENI	240.07	48	45	48	17400	23300	12	12	18	20		21700	Signal peptidase complex subunit 2 OS=Oreochromis niloticus OX=8128 PE=3 SV=1
1337	478		I3KHI7|I3KHI7_ORENI	310.85	23	15	21	10500	23300	32	32	19	38	Carbamidomethylation; Deamidation (NQ)	213520	VWFA domain-containing protein OS=Oreochromis niloticus OX=8128 PE=4 SV=2
1756	2515		I3J0N3|I3J0N3_ORENI	245.53	37	33	35	20100	23200	11	10	21	21	Carbamidomethylation; Oxidation (M)	33646	MSP domain-containing protein OS=Oreochromis niloticus OX=8128 GN=LOC100711919 PE=4 SV=2
634	425		A0A669CXQ7|A0A669CXQ7_ORENI	325.93	43	41	37	18200	23200	29	14	52	54	Carbamidomethylation; Deamidation (NQ); Mutation	101088	Importin N-terminal domain-containing protein OS=Oreochromis niloticus OX=8128 GN=TNPO2 PE=4 SV=1
1993	2176		I3KNF6|I3KNF6_ORENI	259.9	49	32	46	15100	23200	15	15	13	23	Carbamidomethylation; Mutation	31816	Uncharacterized protein OS=Oreochromis niloticus OX=8128 GN=ECHDC3 PE=4 SV=2
837	602		A0A669D6C0|A0A669D6C0_ORENI	292.72	40	35	37	27600	23100	20	16	43	44	Carbamidomethylation; Deamidation (NQ)	70768	Uncharacterized protein OS=Oreochromis niloticus OX=8128 GN=LOC100693900 PE=4 SV=1
789	455		I3JV64|I3JV64_ORENI	305.32	27	23	20	21500	23100	38	38	49	42	Carbamidomethylation; Deamidation (NQ); Mutation	234748	PCM1_C domain-containing protein OS=Oreochromis niloticus OX=8128 GN=pcm1 PE=4 SV=1
1776	2583		I3KMN9|I3KMN9_ORENI	246.41	29	29	29	18800	23100	8	8	21	21	Carbamidomethylation; Deamidation (NQ)	44153	Uncharacterized protein OS=Oreochromis niloticus OX=8128 GN=hnrnph1 PE=4 SV=1
2247	2690		I3K2S6|I3K2S6_ORENI	231.1	52	51	52	17300	23100	10	10	16	15	Carbamidomethylation; Deamidation (NQ)	22286	Uncharacterized protein OS=Oreochromis niloticus OX=8128 GN=cbx5 PE=4 SV=1
1310	849		I3JUZ9|I3JUZ9_ORENI	283.77	45	45	42	29300	23000	21	7	32	27	Carbamidomethylation; Mutation	51954	Non-specific serine/threonine protein kinase OS=Oreochromis niloticus OX=8128 GN=LOC100700366 PE=3 SV=2
999	394		A0A669D3Q8|A0A669D3Q8_ORENI	332.4	40	34	39	26100	23000	32	32	35	39	Carbamidomethylation; Mutation	137638	Uncharacterized protein OS=Oreochromis niloticus OX=8128 GN=wdr11 PE=4 SV=1
1365	978		A0A669BG61|A0A669BG61_ORENI	297.02	47	41	47	22200	23000	20	20	25	31	Deamidation (NQ); Mutation	54474	RNA-binding protein NOB1 OS=Oreochromis niloticus OX=8128 GN=nob1 PE=3 SV=1
2275	1568		A0A669BGT9|A0A669BGT9_ORENI	259.98	47	43	41	19100	23000	14	14	14	16	Mutation	42018	LRRcap domain-containing protein OS=Oreochromis niloticus OX=8128 GN=ppp1r7 PE=4 SV=1
2448	3103		A0A669F2U9|A0A669F2U9_ORENI	190.05	19	16	19	12000	23000	7	7	9	18	Carbamidomethylation; Deamidation (NQ)	39518	Galectin OS=Oreochromis niloticus OX=8128 GN=LOC100697584 PE=4 SV=1
1931	2447		A0A669DJ76|A0A669DJ76_ORENI	249.11	38	29	38	21400	22900	11	11	20	18	Carbamidomethylation; Mutation	41913	Hydroxysteroid (17-beta) dehydrogenase 7 OS=Oreochromis niloticus OX=8128 PE=4 SV=1
1815	1912		I3KML1|I3KML1_ORENI	249.44	53	41	53	19600	22900	13	13	15	26	Carbamidomethylation; Mutation	37949	Methylthioribose-1-phosphate isomerase OS=Oreochromis niloticus OX=8128 GN=mri1 PE=3 SV=1
1818	885		A0A669E0K4|A0A669E0K4_ORENI	266.05	52	43	51	13000	22900	16	16	17	24	Carbamidomethylation	53411	NADH dehydrogenase [ubiquinone] flavoprotein 1 mitochondrial OS=Oreochromis niloticus OX=8128 GN=ndufv1 PE=3 SV=1
3496	4858		A0A669EMR4|A0A669EMR4_ORENI	142.67	57	52	57	20400	22800	4	4	6	8	Carbamidomethylation; Oxidation (M)	10830	Small nuclear ribonucleoprotein E OS=Oreochromis niloticus OX=8128 GN=snrpe PE=3 SV=1
1542	791		A0A669BJQ9|A0A669BJQ9_ORENI	281.68	40	27	40	13900	22800	17	16	21	28	Carbamidomethylation; Deamidation (NQ)	69662	GB1/RHD3-type G domain-containing protein OS=Oreochromis niloticus OX=8128 GN=LOC100690786 PE=3 SV=1
2331	5656		I3K3M5|I3K3M5_ORENI	136.89	16	16	10	35800	22700	4	2	17	12	Carbamidomethylation; Deamidation (NQ); Mutation	22808	Ig-like domain-containing protein OS=Oreochromis niloticus OX=8128 PE=3 SV=2
929	403		A0A669F2R6|A0A669F2R6_ORENI	326.39	38	35	36	17300	22700	26	19	36	42	Carbamidomethylation; Oxidation (M); Deamidation (NQ); Mutation	96995	Heat shock protein 4a OS=Oreochromis niloticus OX=8128 PE=3 SV=1
2276	997		A0A669E2J8|A0A669E2J8_ORENI	264.03	28	15	28	17100	22700	17	17	9	21	Carbamidomethylation; Deamidation (NQ); Mutation	111341	Aminopeptidase OS=Oreochromis niloticus OX=8128 PE=3 SV=1
1198	480		I3JJ18|I3JJ18_ORENI	342.35	37	34	36	30000	22600	25	25	36	29	Carbamidomethylation; Mutation	94230	Nuclear factor of kappa light polypeptide gene enhancer in B-cells 2 (p49/p100) OS=Oreochromis niloticus OX=8128 PE=4 SV=2
1108	528		A0A669B696|A0A669B696_ORENI	296.93	28	25	22	21900	22500	23	23	29	40	Carbamidomethylation; Oxidation (M); Deamidation (NQ)	130162	BCL2-associated athanogene 6 OS=Oreochromis niloticus OX=8128 GN=bag6 PE=4 SV=1
1521	889		A0A669BAY2|A0A669BAY2_ORENI	271.44	42	35	35	12300	22500	21	20	19	31	Carbamidomethylation	65305	Procollagen-proline 4-dioxygenase OS=Oreochromis niloticus OX=8128 PE=3 SV=1
1453	1446		I3KDH0|I3KDH0_ORENI	226.47	37	34	31	30800	22400	21	21	30	22	Carbamidomethylation; Mutation	71402	Uncharacterized protein OS=Oreochromis niloticus OX=8128 GN=LOC100709230 PE=4 SV=2
2848	3952		I3IVW7|I3IVW7_ORENI	166.41	27	25	24	25400	22400	7	7	12	9	Carbamidomethylation; Mutation	27644	Mannose-P-dolichol utilization defect 1 protein homolog OS=Oreochromis niloticus OX=8128 GN=mpdu1 PE=3 SV=1
2251	4396		A0A669AZ89|A0A669AZ89_ORENI	193.69	53	53	46	22800	22400	7	7	18	13	Carbamidomethylation; Mutation	12694	Uncharacterized protein OS=Oreochromis niloticus OX=8128 GN=LOC100706616 PE=3 SV=1
1913	2579		A0A669C5I9|A0A669C5I9_ORENI	222.59	54	43	45	22600	22400	13	5	18	20	Carbamidomethylation; Oxidation (M); Deamidation (NQ); Mutation	29743	Uncharacterized protein OS=Oreochromis niloticus OX=8128 PE=3 SV=1
1796	2434		I3KB16|I3KB16_ORENI	210.1	28	26	28	20200	22400	10	10	19	22	Deamidation (NQ)	44182	Uncharacterized protein OS=Oreochromis niloticus OX=8128 GN=tsg101 PE=3 SV=1
1220	521		A0A669EFJ3|A0A669EFJ3_ORENI	293.13	31	26	29	26300	22300	25	25	32	32	Carbamidomethylation; Deamidation (NQ); Mutation	126545	Uncharacterized protein OS=Oreochromis niloticus OX=8128 GN=ddb1 PE=4 SV=1
1161	485		A0A669CCH9|A0A669CCH9_ORENI	306.53	30	28	28	20200	22300	28	28	35	31	Carbamidomethylation; Mutation	129196	Diaphanous related formin 1 OS=Oreochromis niloticus OX=8128 GN=DIAPH1 PE=3 SV=1
2074	3768		I3KLF1|I3KLF1_ORENI	207.74	25	25	25	20200	22300	9	9	17	17	Mutation	50626	UBX domain protein 4 OS=Oreochromis niloticus OX=8128 GN=UBXN4 PE=4 SV=2
1235	4206		A0A669EE80|A0A669EE80_ORENI	245.78	59	59	59	14800	22300	11	6	25	38	Carbamidomethylation; Deamidation (NQ); Mutation	13865	Tubulin domain-containing protein OS=Oreochromis niloticus OX=8128 PE=3 SV=1
1528	582		A0A669BWC1|A0A669BWC1_ORENI	310.34	46	37	46	12400	22300	19	19	19	30	Carbamidomethylation; Deamidation (NQ); Mutation	65734	Malic enzyme OS=Oreochromis niloticus OX=8128 GN=me2 PE=3 SV=1
1656	1057		I3K4Z4|I3K4Z4_ORENI	298.57	40	27	39	8890	22300	19	19	18	27	Carbamidomethylation; Deamidation (NQ); Mutation	71346	Catalase OS=Oreochromis niloticus OX=8128 PE=3 SV=2
1228	560		A0A669B3D0|A0A669B3D0_ORENI	301.14	66	62	59	23300	22200	21	21	29	34	Carbamidomethylation; Deamidation (NQ); Mutation	48075	COP9 signalosome complex subunit 4 OS=Oreochromis niloticus OX=8128 GN=cops4 PE=3 SV=1
2097	2448		A0A669B2S9|A0A669B2S9_ORENI	225.77	58	58	54	21100	22200	10	10	17	17	Deamidation (NQ); Mutation	24707	Uncharacterized protein OS=Oreochromis niloticus OX=8128 GN=gosr2 PE=3 SV=1
1608	1669		I3KPU4|I3KPU4_ORENI	242.74	53	53	48	19300	22200	12	10	22	25	Carbamidomethylation	29212	Uncharacterized protein OS=Oreochromis niloticus OX=8128 PE=4 SV=2
1366	829		A0A669CG15|A0A669CG15_ORENI	296.89	33	30	26	33700	22100	20	20	29	27	Deamidation (NQ); Mutation	101404	Uncharacterized protein OS=Oreochromis niloticus OX=8128 GN=CDH2 PE=4 SV=1
1027	746		A0A669ERK1|A0A669ERK1_ORENI	283.65	44	35	39	19500	22100	19	19	40	33	Carbamidomethylation; Deamidation (NQ); Mutation	82258	Ribosome biogenesis protein BOP1 OS=Oreochromis niloticus OX=8128 GN=bop1 PE=3 SV=1
1650	1747		I3JZP0|I3JZP0_ORENI	286.81	57	49	57	16800	22100	15	15	22	24	Carbamidomethylation; Mutation	44253	Malonyl-CoA-acyl carrier protein transacylase OS=Oreochromis niloticus OX=8128 GN=MCAT PE=4 SV=2
1456	2009		A0A669D018|A0A669D018_ORENI	251.47	41	37	37	98200	22000	17	17	22	30	Carbamidomethylation; Deamidation (NQ); Mutation	68193	NADPH-dependent diflavin oxidoreductase 1 OS=Oreochromis niloticus OX=8128 GN=NDOR1 PE=3 SV=1
1429	626		A0A669BMB0|A0A669BMB0_ORENI	293.13	31	23	26	60200	22000	25	20	28	25	Carbamidomethylation; Deamidation (NQ); Mutation	110763	HECT-type E3 ubiquitin transferase OS=Oreochromis niloticus OX=8128 PE=4 SV=1
375	400		A0A669D666|A0A669D666_ORENI	386.98	35	32	32	35600	22000	48	20	85	69	Carbamidomethylation; Deamidation (NQ); Mutation	208225	Plexin b2b OS=Oreochromis niloticus OX=8128 PE=3 SV=1
3443	4705		A0A669FAF7|A0A669FAF7_ORENI	147.27	19	19	19	34100	22000	4	4	8	6	Carbamidomethylation	25584	Tetraspanin OS=Oreochromis niloticus OX=8128 PE=3 SV=1
920	436		I3KR14|I3KR14_ORENI	301.64	35	31	32	30700	22000	28	28	41	38	Carbamidomethylation; Mutation	127507	CCAAT enhancer binding protein zeta OS=Oreochromis niloticus OX=8128 GN=CEBPZ PE=3 SV=2
2658	4369		I3K270|I3K270_ORENI	190.74	38	38	26	25400	22000	6	6	12	12	Mutation	28253	Uncharacterized protein OS=Oreochromis niloticus OX=8128 GN=ndfip2 PE=4 SV=1
2133	3581		I3JTT0|I3JTT0_ORENI	195.53	11	11	11	23700	22000	5	5	18	15	Carbamidomethylation	61029	Uncharacterized protein OS=Oreochromis niloticus OX=8128 GN=lmbrd1 PE=4 SV=2
1517	1018		A0A669EC60|A0A669EC60_ORENI	288.44	48	36	44	18200	22000	19	19	22	28	Carbamidomethylation; Deamidation (NQ); Mutation	63135	RAN GTPase activating protein 1a OS=Oreochromis niloticus OX=8128 PE=4 SV=1
907	1062		A0A669BAT7|A0A669BAT7_ORENI	307.5	33	28	30	16700	21900	26	18	39	41	Carbamidomethylation; Deamidation (NQ); Mutation	76057	Calmegin OS=Oreochromis niloticus OX=8128 PE=3 SV=1
2233	2182		I3JMK7|I3JMK7_ORENI	232.94	46	46	46	16500	21900	11	11	15	16	Carbamidomethylation	36665	Uncharacterized protein OS=Oreochromis niloticus OX=8128 GN=lrrc59 PE=4 SV=2
2098	2538		A0A669AV41|A0A669AV41_ORENI	256.48	64	57	64	14000	21900	12	12	14	20	Carbamidomethylation; Deamidation (NQ)	17942	Low molecular weight phosphotyrosine protein phosphatase OS=Oreochromis niloticus OX=8128 PE=3 SV=1
1586	2028		A0A669BVG3|A0A669BVG3_ORENI	250.52	52	43	47	27700	21800	14	12	27	21	Carbamidomethylation; Deamidation (NQ); Mutation	40707	Uncharacterized protein OS=Oreochromis niloticus OX=8128 GN=twf1 PE=3 SV=1
1349	884		A0A669E3J6|A0A669E3J6_ORENI	274.44	60	44	56	15000	21700	19	19	19	38	Carbamidomethylation; Mutation	48712	Pyr_redox_2 domain-containing protein OS=Oreochromis niloticus OX=8128 GN=sqor PE=4 SV=1
1051	661		A0A669DFH2|A0A669DFH2_ORENI	304.05	59	54	51	22800	21600	23	19	39	32	Carbamidomethylation; Deamidation (NQ); Mutation	45415	Uncharacterized protein OS=Oreochromis niloticus OX=8128 GN=LOC100703595 PE=3 SV=1
1669	2374		I3KQH1|I3KQH1_ORENI	214.32	38	34	38	19800	21600	10	10	25	20	Carbamidomethylation; Deamidation (NQ)	32827	Uncharacterized protein OS=Oreochromis niloticus OX=8128 GN=LOC100704828 PE=3 SV=1
1748	1317		A0A669F851|A0A669F851_ORENI	288.35	47	41	47	19400	21600	15	15	22	21	Carbamidomethylation	42234	Uncharacterized protein OS=Oreochromis niloticus OX=8128 GN=drg1 PE=4 SV=1
1584	1930		A0A669DPX2|A0A669DPX2_ORENI	261.37	42	36	40	16400	21600	11	11	20	28	Carbamidomethylation; Deamidation (NQ)	44171	Rae1 protein homolog OS=Oreochromis niloticus OX=8128 GN=rae1 PE=3 SV=1
1380	753		I3KSU8|I3KSU8_ORENI	275.9	41	34	36	16300	21600	21	21	26	29	Carbamidomethylation; Deamidation (NQ); Mutation	75009	Carn_acyltransf domain-containing protein OS=Oreochromis niloticus OX=8128 GN=cpt2 PE=3 SV=2
702	308		I3KVE5|I3KVE5_ORENI	361.44	48	41	36	31300	21500	44	40	52	47	Carbamidomethylation; Deamidation (NQ); Mutation	140960	Dynactin subunit 1 OS=Oreochromis niloticus OX=8128 GN=LOC100689885 PE=3 SV=2
1354	2684		I3JFS4|I3JFS4_ORENI	261.21	51	44	47	22900	21500	16	11	33	24	Carbamidomethylation; Oxidation (M); Deamidation (NQ); Mutation	23212	Uncharacterized protein OS=Oreochromis niloticus OX=8128 GN=rras2 PE=4 SV=2
1468	992		A0A669C4V8|A0A669C4V8_ORENI	307.23	27	25	27	22300	21500	19	16	25	26	Carbamidomethylation; Mutation	98074	Uncharacterized protein OS=Oreochromis niloticus OX=8128 GN=LOC100693200 PE=4 SV=1
2236	3411		A0A669D6L2|A0A669D6L2_ORENI	211.68	27	27	24	21200	21500	7	7	19	12	Carbamidomethylation; Deamidation (NQ)	28479	Uncharacterized protein OS=Oreochromis niloticus OX=8128 GN=dcxr PE=3 SV=1
3483	6611		I3K0D4|I3K0D4_ORENI	124.56	28	23	28	15800	21400	4	4	6	8	Mutation	27485	Derlin OS=Oreochromis niloticus OX=8128 GN=derl2 PE=3 SV=1
1426	3402		I3K8R7|I3K8R7_ORENI	248.58	70	70	54	22000	21300	11	7	29	25	Carbamidomethylation; Deamidation (NQ)	17789	Ubiquitin-conjugating enzyme E2L 3b OS=Oreochromis niloticus OX=8128 PE=3 SV=2
2471	4483		I3J1X2|I3J1X2_ORENI	156.01	27	27	17	29800	21200	4	4	14	13	Carbamidomethylation	27310	Uncharacterized protein OS=Oreochromis niloticus OX=8128 GN=LOC100707639 PE=3 SV=1
697	329		A0A669CED4|A0A669CED4_ORENI	322.56	49	45	47	18600	21200	26	13	47	53	Carbamidomethylation; Deamidation (NQ); Mutation	76974	Protein kinase C OS=Oreochromis niloticus OX=8128 PE=3 SV=1
1136	376		I3KF37|I3KF37_ORENI	324.64	39	33	38	16700	21200	28	28	29	38	Carbamidomethylation; Deamidation (NQ); Mutation	105873	Uncharacterized protein OS=Oreochromis niloticus OX=8128 GN=wdr3 PE=4 SV=1
1141	581		A0A669EM09|A0A669EM09_ORENI	303.27	59	52	48	24600	21100	22	17	34	33	Carbamidomethylation	55049	Non-specific serine/threonine protein kinase OS=Oreochromis niloticus OX=8128 GN=akt1 PE=3 SV=1
1167	396		A0A669CHS0|A0A669CHS0_ORENI	322.94	39	33	35	22300	21100	28	24	30	36	Carbamidomethylation; Deamidation (NQ); Mutation	89515	Integrin beta OS=Oreochromis niloticus OX=8128 PE=3 SV=1
2443	2628		A0A669BUR9|A0A669BUR9_ORENI	219.76	40	38	37	18700	21100	12	12	14	13	Carbamidomethylation; Mutation	33709	Elongation factor Ts mitochondrial OS=Oreochromis niloticus OX=8128 GN=LOC100709579 PE=3 SV=1
1804	1496		I3JRI9|I3JRI9_ORENI	254.67	47	45	47	15700	21100	14	13	22	19	Carbamidomethylation; Deamidation (NQ)	41246	Core histone macro-H2A OS=Oreochromis niloticus OX=8128 GN=LOC100702930 PE=4 SV=2
2021	1854		I3K4L9|I3K4L9_ORENI	246.37	40	40	40	10000	21100	12	12	18	18	Carbamidomethylation; Deamidation (NQ); Mutation	50159	CAF1C_H4-bd domain-containing protein OS=Oreochromis niloticus OX=8128 GN=grwd1 PE=4 SV=2
1578	923		A0A669EK41|A0A669EK41_ORENI	247.52	58	55	58	25000	21000	17	14	24	24	Carbamidomethylation; Deamidation (NQ)	40388	PHB domain-containing protein OS=Oreochromis niloticus OX=8128 GN=LOC100692599 PE=3 SV=1
1800	1236		A0A669DXL9|A0A669DXL9_ORENI	241.9	26	26	24	23500	21000	13	13	21	20	Carbamidomethylation	72611	TBC1 domain family member 15 OS=Oreochromis niloticus OX=8128 PE=4 SV=1
1412	1941		A0A669E3L7|A0A669E3L7_ORENI	292.44	35	31	35	20600	21000	14	12	26	28	Carbamidomethylation; Deamidation (NQ); Mutation	73018	Uncharacterized protein OS=Oreochromis niloticus OX=8128 GN=DYNC1I2 PE=3 SV=1
1771	1625		A0A669CVV6|A0A669CVV6_ORENI	258.87	48	48	48	19900	21000	12	12	20	22	Carbamidomethylation	36654	Translation initiation factor eIF-2B subunit alpha OS=Oreochromis niloticus OX=8128 PE=3 SV=1
1823	3946		A0A669D9S0|A0A669D9S0_ORENI	258.37	39	38	39	13600	21000	14	14	17	24	Carbamidomethylation; Mutation	26373	Small nuclear ribonucleoprotein-associated protein OS=Oreochromis niloticus OX=8128 GN=snrpb PE=3 SV=1
1662	1073		A0A669FBL4|A0A669FBL4_ORENI	275.07	34	28	31	11300	21000	21	21	21	24	Carbamidomethylation; Deamidation (NQ); Mutation	96553	Uncharacterized protein OS=Oreochromis niloticus OX=8128 PE=4 SV=1
52	1252		A0A669CSE3|A0A669CSE3_ORENI	367.02	45	37	43	58600	20900	57	6	254	238	Carbamidomethylation; Oxidation (M); Deamidation (NQ); Mutation	55294	Actin alpha cardiac muscle 1 OS=Oreochromis niloticus OX=8128 PE=3 SV=1
1801	2278		I3JP42|I3JP42_ORENI	262.4	50	44	38	22000	20900	14	14	20	21	Carbamidomethylation; Mutation	39874	STI1 domain-containing protein OS=Oreochromis niloticus OX=8128 GN=st13 PE=3 SV=2
1350	2159		A0A669F2B6|A0A669F2B6_ORENI	246.47	34	34	34	20400	20900	13	11	25	32	Deamidation (NQ)	32749	Uncharacterized protein OS=Oreochromis niloticus OX=8128 GN=srsf5 PE=3 SV=1
1322	800		A0A669BUV6|A0A669BUV6_ORENI	281.19	29	28	28	20200	20900	17	17	31	27	Carbamidomethylation; Deamidation (NQ)	90643	DnaJ homolog subfamily C member 10 OS=Oreochromis niloticus OX=8128 GN=dnajc10 PE=4 SV=1
2066	2888		I3KUW7|I3KUW7_ORENI	210.14	51	48	51	18500	20900	9	9	16	19	Carbamidomethylation; Mutation	33190	Uncharacterized protein OS=Oreochromis niloticus OX=8128 GN=pgp PE=3 SV=2
3081	4397		A0A669BIK9|A0A669BIK9_ORENI	159.49	48	33	48	17900	20900	6	6	8	10	Carbamidomethylation	9579	Uncharacterized protein OS=Oreochromis niloticus OX=8128 GN=LOC100705042 PE=4 SV=1
1572	1334		A0A669CA03|A0A669CA03_ORENI	265.08	37	37	34	23000	20800	13	13	27	21	Carbamidomethylation	58032	GDP-Man:Man(3)GlcNAc(2)-PP-Dol alpha-1 2-mannosyltransferase OS=Oreochromis niloticus OX=8128 GN=LOC100698681 PE=3 SV=1
2024	4263		I3K639|I3K639_ORENI	145.42	23	23	23	22600	20800	10	6	15	21	Carbamidomethylation; Deamidation (NQ); Mutation	27481	Glutathione S-transferase omega OS=Oreochromis niloticus OX=8128 GN=LOC100699992 PE=3 SV=1
2493	1675		I3JV36|I3JV36_ORENI	232.73	60	43	44	16700	20800	12	12	12	14	Carbamidomethylation	31691	Uncharacterized protein OS=Oreochromis niloticus OX=8128 GN=tsnax PE=3 SV=1
1782	3880		I3KGC0|I3KGC0_ORENI	209.61	35	35	35	23700	20700	7	7	23	19	Carbamidomethylation; Deamidation (NQ); Mutation	24763	Ribulose-phosphate 3-epimerase OS=Oreochromis niloticus OX=8128 GN=LOC100692108 PE=3 SV=1
2410	1043		A0A669CX50|A0A669CX50_ORENI	225.22	10	8	7	20300	20700	15	15	15	12	Carbamidomethylation; Deamidation (NQ)	278501	THAP-type domain-containing protein OS=Oreochromis niloticus OX=8128 GN=LOC100710899 PE=4 SV=1
1562	1110		I3JN16|I3JN16_ORENI	269.59	42	34	42	15400	20700	16	16	19	29	Carbamidomethylation; Mutation	58898	Rieske domain-containing protein OS=Oreochromis niloticus OX=8128 GN=LOC100696766 PE=4 SV=1
3945	4450		A0A669DBW5|A0A669DBW5_ORENI	132.16	23	17	23	13700	20700	4	4	4	6		20355	Signal peptidase complex subunit 3 OS=Oreochromis niloticus OX=8128 GN=spcs3 PE=3 SV=1
1645	1418		A0A669DS18|A0A669DS18_ORENI	266.13	38	32	38	26600	20600	14	11	23	23	Carbamidomethylation; Mutation	51529	POTRA domain-containing protein OS=Oreochromis niloticus OX=8128 PE=3 SV=1
1982	3180		I3KZY8|I3KZY8_ORENI	193.19	57	57	43	23200	20600	10	4	19	18	Carbamidomethylation; Oxidation (M); Mutation	20411	Actin-related protein 2/3 complex subunit 3 OS=Oreochromis niloticus OX=8128 PE=3 SV=1
1698	1461		I3J570|I3J570_ORENI	250.57	50	47	50	22400	20600	14	14	22	22	Carbamidomethylation; Deamidation (NQ); Mutation	39466	ELAV-like protein OS=Oreochromis niloticus OX=8128 GN=LOC100695900 PE=3 SV=1
1218	192		I3KNR9|I3KNR9_ORENI	305.8	55	43	55	20900	20600	22	22	28	36	Carbamidomethylation; Deamidation (NQ); Mutation	66974	BTB domain-containing protein OS=Oreochromis niloticus OX=8128 GN=keap1 PE=3 SV=2
1709	1635		A0A669DSZ5|A0A669DSZ5_ORENI	238.25	35	30	35	19600	20600	15	14	21	23	Carbamidomethylation; Deamidation (NQ); Mutation	58609	Tissue alpha-L-fucosidase OS=Oreochromis niloticus OX=8128 GN=FUCA1 PE=3 SV=1
1664	1500		I3K532|I3K532_ORENI	245.18	34	26	32	20900	20500	17	17	22	23	Carbamidomethylation; Mutation	65490	NOP2 nucleolar protein homolog (yeast) OS=Oreochromis niloticus OX=8128 PE=3 SV=2
1459	1794		I3KE16|I3KE16_ORENI	275.23	51	46	44	19600	20500	15	13	25	27	Carbamidomethylation; Oxidation (M); Mutation	35509	Uncharacterized protein OS=Oreochromis niloticus OX=8128 GN=hnrnpd PE=4 SV=2
5415	6732		A0A669BL91|A0A669BL91_ORENI	42.2	4	4	4	26600	20400	1	1	1	1	Carbamidomethylation; Mutation	69570	Transketolase OS=Oreochromis niloticus OX=8128 GN=TKT PE=4 SV=1
2328	2464		I3JLQ4|I3JLQ4_ORENI	232.53	40	33	32	24300	20300	8	8	17	12	Carbamidomethylation	31842	Diphthine methyl ester synthase OS=Oreochromis niloticus OX=8128 GN=dph5 PE=3 SV=1
2005	2576		A0A669E2D2|A0A669E2D2_ORENI	229.73	56	52	52	18900	20300	10	5	17	19	Carbamidomethylation; Deamidation (NQ)	21617	Ferritin OS=Oreochromis niloticus OX=8128 GN=LOC100705593 PE=3 SV=1
1472	1397		A0A669AV88|A0A669AV88_ORENI	273.1	29	24	24	17000	20300	17	17	27	24	Carbamidomethylation; Mutation	100510	Alpha-mannosidase OS=Oreochromis niloticus OX=8128 GN=man2b1 PE=3 SV=1
3425	4668		A0A669CIE7|A0A669CIE7_ORENI	145.59	17	11	17	11400	20300	3	3	6	8		25674	Calcium load-activated calcium channel OS=Oreochromis niloticus OX=8128 PE=3 SV=1
1686	1171		I3KLF5|I3KLF5_ORENI	257.04	47	41	45	24500	20200	17	17	21	23	Carbamidomethylation	44164	Uncharacterized protein OS=Oreochromis niloticus OX=8128 GN=nmi PE=4 SV=2
2104	3986		A0A669BIZ6|A0A669BIZ6_ORENI	185.56	32	31	28	23800	20200	9	8	20	14	Carbamidomethylation; Mutation	25052	Clathrin light chain OS=Oreochromis niloticus OX=8128 GN=cltb PE=3 SV=1
1232	1070		I3IZJ9|I3IZJ9_ORENI	286.3	58	53	56	13700	20200	20	20	29	34	Deamidation (NQ); Mutation	47312	Uncharacterized protein OS=Oreochromis niloticus OX=8128 GN=pard6b PE=3 SV=2
808	281		I3KP83|I3KP83_ORENI	305.85	50	46	45	41500	20100	30	29	45	44	Carbamidomethylation; Oxidation (M); Deamidation (NQ); Mutation	67790	SKICH domain-containing protein OS=Oreochromis niloticus OX=8128 GN=calcoco2 PE=4 SV=2
2402	2423		I3J3E7|I3J3E7_ORENI	210.08	45	45	45	20800	20100	10	10	14	14	Carbamidomethylation; Mutation	28617	Proteasome assembly chaperone 2 OS=Oreochromis niloticus OX=8128 GN=psmg2 PE=3 SV=1
2592	4816		A0A669FC25|A0A669FC25_ORENI	163.58	12	12	12	21500	20000	6	6	12	13	Deamidation (NQ)	46730	Uncharacterized protein OS=Oreochromis niloticus OX=8128 GN=hm13 PE=3 SV=1
1642	2109		A0A669B336|A0A669B336_ORENI	260.06	52	49	40	21300	20000	15	13	21	25	Carbamidomethylation; Deamidation (NQ); Mutation	36261	Uncharacterized protein OS=Oreochromis niloticus OX=8128 GN=LOC100699974 PE=4 SV=1
2018	2577		A0A669CCH8|A0A669CCH8_ORENI	240.18	39	39	39	17500	20000	8	8	21	15	Carbamidomethylation; Deamidation (NQ)	33191	Uncharacterized protein OS=Oreochromis niloticus OX=8128 GN=wdr61 PE=4 SV=1
2106	3220		A0A669C252|A0A669C252_ORENI	217.92	40	40	40	14300	20000	9	9	17	17	Carbamidomethylation	20341	6-pyruvoyl tetrahydrobiopterin synthase OS=Oreochromis niloticus OX=8128 PE=3 SV=1
1401	1815		I3JN89|I3JN89_ORENI	253.58	68	68	55	25500	19900	12	12	32	23	Carbamidomethylation	28364	Chloride intracellular channel protein OS=Oreochromis niloticus OX=8128 GN=clic4 PE=3 SV=1
1151	921		A0A669CA51|A0A669CA51_ORENI	316.22	62	56	58	20100	19900	21	21	33	34	Carbamidomethylation; Deamidation (NQ); Mutation	44175	Uncharacterized protein OS=Oreochromis niloticus OX=8128 GN=acat1 PE=3 SV=1
2127	3777		I3KUI8|I3KUI8_ORENI	154.27	50	32	50	20000	19900	10	10	17	16		12227	ATP synthase F1 subunit epsilon OS=Oreochromis niloticus OX=8128 GN=atp5if1 PE=3 SV=1
1007	739		A0A669EVI1|A0A669EVI1_ORENI	311.33	45	45	45	12900	19900	21	21	33	41	Carbamidomethylation; Deamidation (NQ); Mutation	71970	Uncharacterized protein OS=Oreochromis niloticus OX=8128 GN=wdr43 PE=4 SV=1
1617	2566		A0A669BTU8|A0A669BTU8_ORENI	230.32	39	31	37	19200	19800	12	10	19	28	Mutation	35307	Uncharacterized protein OS=Oreochromis niloticus OX=8128 GN=LOC100703825 PE=3 SV=1
2243	3796		I3IYI6|I3IYI6_ORENI	239.41	56	54	49	12900	19800	8	7	10	21	Deamidation (NQ); Mutation	14925	FABP domain-containing protein OS=Oreochromis niloticus OX=8128 GN=LOC100690908 PE=3 SV=1
814	2694		A0A669CK73|A0A669CK73_ORENI	276.74	56	51	56	9660	19800	13	5	43	46	Carbamidomethylation; Oxidation (M); Deamidation (NQ)	21472	Uncharacterized protein OS=Oreochromis niloticus OX=8128 GN=LOC100705766 PE=3 SV=1
2190	2681		A0A669DDP1|A0A669DDP1_ORENI	218.12	63	61	63	18800	19700	9	9	15	17	Carbamidomethylation	22011	Isochorismatase domain-containing protein OS=Oreochromis niloticus OX=8128 GN=isoc2 PE=3 SV=1
567	1150		A0A669C3N6|A0A669C3N6_ORENI	316.62	57	57	52	16300	19700	23	5	59	56	Carbamidomethylation; Deamidation (NQ); Mutation	48504	SERPIN domain-containing protein OS=Oreochromis niloticus OX=8128 PE=3 SV=1
1240	617		A0A669C047|A0A669C047_ORENI	287.52	38	30	36	16100	19700	22	22	28	34	Carbamidomethylation; Deamidation (NQ); Mutation	88728	Mitochondrial proton/calcium exchanger protein OS=Oreochromis niloticus OX=8128 PE=3 SV=1
1536	1088		A0A669C1P1|A0A669C1P1_ORENI	274.6	29	28	28	16000	19700	17	14	20	29	Carbamidomethylation; Deamidation (NQ)	82797	Striatin calmodulin binding protein 3 OS=Oreochromis niloticus OX=8128 PE=3 SV=1
1795	3782		I3JUY7|I3JUY7_ORENI	204.44	29	29	29	11300	19700	6	6	18	23	Carbamidomethylation; Oxidation (M); Deamidation (NQ); Mutation	25068	MOB kinase activator 3A OS=Oreochromis niloticus OX=8128 PE=4 SV=2
1625	987		I3JZP6|I3JZP6_ORENI	267.5	49	47	33	20700	19600	19	18	26	20	Carbamidomethylation; Deamidation (NQ); Mutation	55638	Protein kinase C and casein kinase substrate in neurons 2 OS=Oreochromis niloticus OX=8128 PE=3 SV=2
2234	2575		A0A669AXD6|A0A669AXD6_ORENI	221.21	54	46	41	17900	19600	13	13	18	13	Carbamidomethylation; Deamidation (NQ); Mutation	32120	RRM domain-containing protein OS=Oreochromis niloticus OX=8128 GN=LOC100711132 PE=4 SV=1
1738	1608		I3KHY9|I3KHY9_ORENI	277.25	59	54	52	16600	19600	14	14	21	22	Carbamidomethylation; Deamidation (NQ); Mutation	32003	Uncharacterized protein OS=Oreochromis niloticus OX=8128 GN=LOC100693267 PE=3 SV=2
1257	1644		A0A669BKH3|A0A669BKH3_ORENI	276.11	52	52	52	13600	19600	13	8	32	30	Carbamidomethylation; Deamidation (NQ)	44775	Uncharacterized protein OS=Oreochromis niloticus OX=8128 PE=4 SV=1
1933	2291		I3K5Q3|I3K5Q3_ORENI	220.66	32	32	25	23900	19500	12	12	19	19	Carbamidomethylation; Deamidation (NQ); Mutation	57344	Uncharacterized protein OS=Oreochromis niloticus OX=8128 GN=LOC100711853 PE=4 SV=2
1406	294		A0A669BJY1|A0A669BJY1_ORENI	300.34	42	34	33	22200	19500	26	26	25	29	Carbamidomethylation; Mutation	83022	Calponin-homology (CH) domain-containing protein OS=Oreochromis niloticus OX=8128 GN=HOOK3 PE=3 SV=1
1724	1429		I3JV23|I3JV23_ORENI	272.73	36	35	32	14200	19500	18	18	22	21	Carbamidomethylation; Mutation	55136	TrmE-type G domain-containing protein OS=Oreochromis niloticus OX=8128 GN=gtpbp3 PE=3 SV=2
1816	3013		I3K0I0|I3K0I0_ORENI	251.23	37	36	37	12700	19500	11	8	20	21	Carbamidomethylation	28250	LRRcap domain-containing protein OS=Oreochromis niloticus OX=8128 GN=LOC100696835 PE=3 SV=1
1458	2319		I3KS19|I3KS19_ORENI	273.28	56	46	54	33300	19400	16	16	28	24	Carbamidomethylation; Deamidation (NQ); Mutation	37162	Uncharacterized protein OS=Oreochromis niloticus OX=8128 GN=tex264 PE=4 SV=2
1048	2351		I3K8A4|I3K8A4_ORENI	254.71	42	42	42	20600	19400	10	6	36	36	Oxidation (M); Mutation	33388	Uncharacterized protein OS=Oreochromis niloticus OX=8128 GN=LOC100697826 PE=4 SV=2
1759	1748		I3JTX2|I3JTX2_ORENI	264.6	33	30	31	17900	19400	15	15	17	25	Carbamidomethylation; Deamidation (NQ)	43669	PlsC domain-containing protein OS=Oreochromis niloticus OX=8128 GN=agpat4 PE=3 SV=2
934	475		A0A669BHY8|A0A669BHY8_ORENI	314.44	37	32	34	17700	19400	23	23	37	41	Carbamidomethylation; Deamidation (NQ); Mutation	96963	Utp21 domain-containing protein OS=Oreochromis niloticus OX=8128 GN=wdr36 PE=4 SV=1
1979	2236		I3JFX3|I3JFX3_ORENI	225.92	38	38	38	12600	19400	10	10	18	19	Carbamidomethylation; Deamidation (NQ); Mutation	37624	Uncharacterized protein OS=Oreochromis niloticus OX=8128 GN=slc25a40 PE=3 SV=1
3549	2418		I3J295|I3J295_ORENI	205.79	20	12	15	21900	19300	8	8	7	6	Carbamidomethylation	63979	Zinc transporter 9 OS=Oreochromis niloticus OX=8128 GN=slc30a9 PE=3 SV=1
3142	4021		I3KF07|I3KF07_ORENI	174.55	18	18	18	18500	19300	5	4	8	9	Carbamidomethylation	25408	Synaptogyrin OS=Oreochromis niloticus OX=8128 GN=syngr3 PE=3 SV=2
1956	1532		I3JAQ9|I3JAQ9_ORENI	263.84	43	40	41	17100	19300	16	15	18	19	Mutation	40883	Endophilin-B1 OS=Oreochromis niloticus OX=8128 PE=4 SV=2
2056	2261		A0A669ERA7|A0A669ERA7_ORENI	218.55	41	35	41	11200	19300	13	13	14	21	Carbamidomethylation; Deamidation (NQ); Mutation	47733	Medium-chain specific acyl-CoA dehydrogenase mitochondrial OS=Oreochromis niloticus OX=8128 GN=acadm PE=3 SV=1
2702	3412		A0A669FB89|A0A669FB89_ORENI	225.3	38	30	38	11200	19300	11	11	7	16	Mutation	33748	Uncharacterized protein OS=Oreochromis niloticus OX=8128 GN=LOC106098018 PE=3 SV=1
1512	690		I3KDG7|I3KDG7_ORENI	292.12	42	30	40	10600	19300	23	23	19	31	Carbamidomethylation; Mutation	80751	NADH-ubiquinone oxidoreductase 75 kDa subunit mitochondrial OS=Oreochromis niloticus OX=8128 PE=3 SV=2
1678	3400		A0A669DIP6|A0A669DIP6_ORENI	219.13	67	51	67	3310	19300	12	4	22	23	Carbamidomethylation; Oxidation (M); Mutation	15470	Ubiquitin-conjugating enzyme E2Na OS=Oreochromis niloticus OX=8128 PE=3 SV=1
2387	2602		I3KKS0|I3KKS0_ORENI	224.85	58	58	58	16600	19200	9	9	13	15	Carbamidomethylation	20064	NADH dehydrogenase [ubiquinone] 1 beta subcomplex subunit 10 OS=Oreochromis niloticus OX=8128 GN=ndufb10 PE=3 SV=1
1751	1727		I3JJ73|I3JJ73_ORENI	253.47	51	47	51	16400	19200	12	12	22	21	Carbamidomethylation; Deamidation (NQ)	38386	Apoptosis inducing factor mitochondria associated 2 OS=Oreochromis niloticus OX=8128 PE=4 SV=2
2109	3904		I3KW51|I3KW51_ORENI	238.71	42	37	42	14400	19200	9	7	14	20	Carbamidomethylation; Deamidation (NQ); Mutation	37525	Uncharacterized protein OS=Oreochromis niloticus OX=8128 GN=LOC100704814 PE=3 SV=2
1501	1846		I3JGQ0|I3JGQ0_ORENI	280.2	52	50	47	17600	19100	12	11	29	22	Carbamidomethylation; Deamidation (NQ)	33298	NAD-dependent protein deacylase sirtuin-5 mitochondrial OS=Oreochromis niloticus OX=8128 GN=sirt5 PE=3 SV=1
1186	537		I3JS20|I3JS20_ORENI	329.85	20	13	19	13000	19100	32	32	31	34	Carbamidomethylation; Deamidation (NQ)	288323	Serine/threonine-protein kinase TOR OS=Oreochromis niloticus OX=8128 GN=mtor PE=3 SV=2
1298	326		I3KFW4|I3KFW4_ORENI	310.78	45	40	42	11700	19100	25	25	32	28	Carbamidomethylation; Deamidation (NQ); Mutation	75597	Uncharacterized protein OS=Oreochromis niloticus OX=8128 GN=ptcd3 PE=3 SV=2
2333	1282		A0A669CGI6|A0A669CGI6_ORENI	218.51	24	21	19	7230	19100	13	13	11	18	Carbamidomethylation	86216	Poly(ADP-ribose) glycohydrolase OS=Oreochromis niloticus OX=8128 GN=LOC100712564 PE=3 SV=1
1409	585		I3JNK5|I3JNK5_ORENI	297.86	47	45	45	16200	19000	22	22	26	28	Carbamidomethylation; Mutation	69055	Caseinolytic mitochondrial matrix peptidase chaperone subunit b OS=Oreochromis niloticus OX=8128 PE=4 SV=2
1255	3028		A0A669CLK7|A0A669CLK7_ORENI	252.94	64	58	64	21100	18900	12	10	26	36	Carbamidomethylation; Oxidation (M)	21261	Uncharacterized protein OS=Oreochromis niloticus OX=8128 GN=LOC100694248 PE=4 SV=1
1694	905		I3K0L3|I3K0L3_ORENI	280.31	55	40	52	17400	18900	22	22	19	25	Carbamidomethylation; Mutation	53939	Uncharacterized protein OS=Oreochromis niloticus OX=8128 GN=zc3hc1 PE=4 SV=1
2009	3150		A0A669D6V5|A0A669D6V5_ORENI	248.89	38	28	38	14600	18900	13	13	17	19	Carbamidomethylation; Oxidation (M); Deamidation (NQ); Mutation	34627	Vacuolar protein sorting-associated protein 28 homolog OS=Oreochromis niloticus OX=8128 GN=vps28 PE=3 SV=1
2404	3276		A0A669ES45|A0A669ES45_ORENI	193.42	21	21	21	13300	18900	6	6	17	11	Carbamidomethylation; Deamidation (NQ)	44241	Mitochondrial carrier homolog 2 OS=Oreochromis niloticus OX=8128 PE=3 SV=1
768	182		I3KR78|I3KR78_ORENI	313.25	48	39	48	11700	18900	26	17	40	53	Carbamidomethylation; Oxidation (M); Deamidation (NQ); Mutation	70154	Synaptotagmin binding cytoplasmic RNA interacting protein OS=Oreochromis niloticus OX=8128 PE=4 SV=2
2346	2647		I3KVA1|I3KVA1_ORENI	233.04	35	35	35	18900	18800	9	9	14	15	Carbamidomethylation	46525	Uncharacterized protein OS=Oreochromis niloticus OX=8128 PE=4 SV=2
931	522		A0A669ES91|A0A669ES91_ORENI	313.26	26	25	24	17900	18800	27	27	42	36	Carbamidomethylation; Deamidation (NQ); Mutation	165016	Uncharacterized protein OS=Oreochromis niloticus OX=8128 GN=gapvd1 PE=3 SV=1
1600	793		I3J0T7|I3J0T7_ORENI	286.78	35	33	27	17200	18800	18	18	25	22	Carbamidomethylation	83395	Oxysterol-binding protein OS=Oreochromis niloticus OX=8128 GN=osbpl9 PE=3 SV=1
1188	422		A0A669BAB6|A0A669BAB6_ORENI	314.14	35	32	34	15200	18800	28	27	33	32	Carbamidomethylation; Mutation	114863	DIS3 exosome endoribonuclease and 3'-5' exoribonuclease OS=Oreochromis niloticus OX=8128 PE=3 SV=1
1138	614		A0A669C0S8|A0A669C0S8_ORENI	305.04	39	36	37	20100	18700	22	22	35	32	Carbamidomethylation; Deamidation (NQ); Mutation	95986	Protein kinase domain-containing protein OS=Oreochromis niloticus OX=8128 GN=SCYL1 PE=4 SV=1
1938	1967		I3KPF7|I3KPF7_ORENI	246.65	59	55	53	18500	18700	12	12	22	16	Mutation	29238	Uncharacterized protein OS=Oreochromis niloticus OX=8128 GN=psme3 PE=3 SV=1
1977	1422		I3JMN6|I3JMN6_ORENI	266.57	29	20	29	14700	18700	14	14	17	20	Carbamidomethylation; Mutation	81014	STAS domain-containing protein OS=Oreochromis niloticus OX=8128 GN=slc26a5 PE=3 SV=1
3363	6571		A0A669D1W9|A0A669D1W9_ORENI	171.24	55	51	50	22400	18600	8	8	9	6	Mutation	14418	S_100 domain-containing protein OS=Oreochromis niloticus OX=8128 GN=s100a14 PE=4 SV=1
1618	3519		I3KV36|I3KV36_ORENI	211.11	42	42	34	22200	18600	11	5	24	23	Carbamidomethylation; Mutation	22518	Rac family small GTPase 1 OS=Oreochromis niloticus OX=8128 GN=RAC1 PE=4 SV=2
2393	2857		I3JAR7|I3JAR7_ORENI	196.66	52	43	52	15400	18600	9	9	13	15	Mutation	24734	Uncharacterized protein OS=Oreochromis niloticus OX=8128 GN=LOC100704478 PE=3 SV=2
1090	386		I3KBI8|I3KBI8_ORENI	312.49	31	23	25	15000	18600	33	33	34	35	Carbamidomethylation; Deamidation (NQ); Mutation	160187	Early endosome antigen 1 OS=Oreochromis niloticus OX=8128 PE=4 SV=2
2294	2692		A0A669FAU8|A0A669FAU8_ORENI	220.84	26	15	26	14300	18600	10	10	13	17	Carbamidomethylation; Mutation	64526	Uncharacterized protein OS=Oreochromis niloticus OX=8128 GN=dpp7 PE=3 SV=1
2795	3689		I3KIU7|I3KIU7_ORENI	218.46	13	13	13	10800	18600	7	7	8	13	Carbamidomethylation; Deamidation (NQ)	49637	Uncharacterized protein OS=Oreochromis niloticus OX=8128 GN=LOC100703628 PE=3 SV=2
1699	1651		I3IW99|I3IW99_ORENI	239.54	30	28	24	23600	18500	14	14	24	20	Carbamidomethylation; Deamidation (NQ)	55654	Heterochromatin protein 1-binding protein 3 OS=Oreochromis niloticus OX=8128 PE=4 SV=2
1208	1829		I3JPM8|I3JPM8_ORENI	272.99	33	31	33	19400	18500	17	12	29	35	Carbamidomethylation; Deamidation (NQ); Mutation	42956	Uncharacterized protein OS=Oreochromis niloticus OX=8128 GN=hnrnpa3 PE=4 SV=1
1636	1922		I3K1U9|I3K1U9_ORENI	259.1	72	65	72	17100	18500	15	15	23	23	Carbamidomethylation; Deamidation (NQ); Mutation	24480	N-terminal amino-acid N(alpha)-acetyltransferase NatA OS=Oreochromis niloticus OX=8128 GN=naa10 PE=3 SV=2
2068	1709		I3KYJ3|I3KYJ3_ORENI	257.96	62	50	62	15000	18500	12	7	19	16	Carbamidomethylation	30496	PHB domain-containing protein OS=Oreochromis niloticus OX=8128 PE=3 SV=2
24	164		A0A669C033|A0A669C033_ORENI	431.03	64	58	56	81400	18400	86	23	396	321	Carbamidomethylation; Oxidation (M); Deamidation (NQ); Mutation	97274	Tr-type G domain-containing protein OS=Oreochromis niloticus OX=8128 GN=eef2 PE=3 SV=1
2940	4884		A0A669E0Z0|A0A669E0Z0_ORENI	145.27	11	11	11	21400	18400	4	4	13	7		58169	Uncharacterized protein OS=Oreochromis niloticus OX=8128 PE=4 SV=1
3089	3447		A0A669CWR5|A0A669CWR5_ORENI	206.66	65	57	65	20800	18400	6	6	8	10	Carbamidomethylation; Deamidation (NQ)	12501	Elongin-C OS=Oreochromis niloticus OX=8128 GN=eloc PE=3 SV=1
1962	770		A0A669DGY2|A0A669DGY2_ORENI	275.94	24	16	20	9340	18400	18	18	15	22	Carbamidomethylation; Mutation	127159	Uncharacterized protein OS=Oreochromis niloticus OX=8128 GN=sec24a PE=3 SV=1
1612	2439		A0A669F6E0|A0A669F6E0_ORENI	252.18	28	24	28	25800	18300	11	11	23	24	Carbamidomethylation; Deamidation (NQ)	55272	Peptidase A1 domain-containing protein OS=Oreochromis niloticus OX=8128 GN=LOC100694039 PE=3 SV=1
1821	2124		A0A669AYF8|A0A669AYF8_ORENI	236.2	73	67	73	17600	18300	13	13	21	20	Carbamidomethylation; Deamidation (NQ); Mutation	28713	Uroporphyrinogen-III synthase OS=Oreochromis niloticus OX=8128 GN=uros PE=3 SV=1
2186	3466		A0A669EPX9|A0A669EPX9_ORENI	257.9	79	51	79	17400	18300	11	11	13	19	Carbamidomethylation	17059	Ribonucloprotein OS=Oreochromis niloticus OX=8128 GN=nhp2 PE=3 SV=1
1787	2019		I3KUG5|I3KUG5_ORENI	242.84	16	11	14	10500	18300	14	7	14	27	Carbamidomethylation; Deamidation (NQ); Mutation	90971	Dolichyl-diphosphooligosaccharide--protein glycotransferase OS=Oreochromis niloticus OX=8128 GN=STT3B PE=3 SV=1
1675	6302		A0A669B5P9|A0A669B5P9_ORENI	205.55	6	6	6	40800	18100	8	5	21	24	Oxidation (M); Deamidation (NQ); Mutation	58860	40S ribosomal protein S27 OS=Oreochromis niloticus OX=8128 GN=lrrc71 PE=3 SV=1
1113	4724		I3KT81|I3KT81_ORENI	236.84	56	46	56	17500	18100	8	2	34	35	Oxidation (M); Deamidation (NQ); Mutation	13627	Vesicle associated membrane protein 3 OS=Oreochromis niloticus OX=8128 GN=VAMP3 PE=3 SV=2
1894	1559		A0A669B5Z1|A0A669B5Z1_ORENI	258.01	47	47	47	17200	18100	13	13	20	19	Carbamidomethylation	37526	Protein kinase domain-containing protein OS=Oreochromis niloticus OX=8128 GN=MAP2K6 PE=4 SV=1
1516	883		A0A669B771|A0A669B771_ORENI	260.12	58	51	58	14600	18100	16	13	20	30	Carbamidomethylation; Deamidation (NQ)	41838	PHB domain-containing protein OS=Oreochromis niloticus OX=8128 GN=LOC100709255 PE=3 SV=1
1543	817		A0A669D0R9|A0A669D0R9_ORENI	301.84	53	49	53	13900	18100	17	17	23	26	Carbamidomethylation	61452	EF-hand domain-containing protein OS=Oreochromis niloticus OX=8128 GN=LOC100699650 PE=3 SV=1
3242	4587		A0A669FB44|A0A669FB44_ORENI	140.84	11	8	11	10900	18100	4	4	6	10	Carbamidomethylation	38383	Surfeit locus protein 4 OS=Oreochromis niloticus OX=8128 PE=3 SV=1
1398	1049		A0A669EEJ5|A0A669EEJ5_ORENI	286.75	40	29	40	10200	18100	19	19	24	31	Carbamidomethylation; Deamidation (NQ); Mutation	73344	SUMO-activating enzyme subunit 2 OS=Oreochromis niloticus OX=8128 GN=uba2 PE=3 SV=1
2172	1896		A0A669DSV6|A0A669DSV6_ORENI	228.04	24	24	21	21600	18000	12	12	18	14		54862	Uncharacterized protein OS=Oreochromis niloticus OX=8128 GN=cpvl PE=3 SV=1
1224	255		A0A669CNQ1|A0A669CNQ1_ORENI	295.1	50	46	46	19300	18000	24	23	31	31	Carbamidomethylation; Oxidation (M); Deamidation (NQ); Mutation	79450	Uncharacterized protein OS=Oreochromis niloticus OX=8128 GN=appl1 PE=4 SV=1
1544	1722		I3KNQ4|I3KNQ4_ORENI	263.28	31	29	31	17600	18000	14	14	26	23	Carbamidomethylation	69735	Uncharacterized protein OS=Oreochromis niloticus OX=8128 GN=nploc4 PE=3 SV=1
2932	4006		I3IWZ9|I3IWZ9_ORENI	206.08	64	64	64	16000	18000	4	4	11	9	Carbamidomethylation; Deamidation (NQ)	13449	HIT domain-containing protein OS=Oreochromis niloticus OX=8128 GN=HINT1 PE=3 SV=1
1919	2808		A0A669EET2|A0A669EET2_ORENI	206.89	45	44	45	14700	18000	12	12	17	21	Carbamidomethylation; Deamidation (NQ)	21618	Receptor expression-enhancing protein OS=Oreochromis niloticus OX=8128 GN=reep5 PE=3 SV=1
1470	406		A0A669CIR3|A0A669CIR3_ORENI	272.14	38	33	31	14500	18000	22	22	28	23	Carbamidomethylation; Mutation	93967	LEM domain-containing protein OS=Oreochromis niloticus OX=8128 GN=lemd3 PE=4 SV=1
2357	1528		I3JDG8|I3JDG8_ORENI	236.34	22	16	20	14200	18000	13	13	13	15	Carbamidomethylation; Deamidation (NQ); Mutation	88119	ATP-dependent RNA helicase SUPV3L1 mitochondrial OS=Oreochromis niloticus OX=8128 GN=LOC102081219 PE=3 SV=2
2214	1124		I3K233|I3K233_ORENI	263.25	24	19	22	13400	18000	14	14	13	18	Carbamidomethylation; Deamidation (NQ)	107052	Oxysterol-binding protein OS=Oreochromis niloticus OX=8128 GN=OSBPL8 PE=3 SV=2
852	547		A0A669C4G5|A0A669C4G5_ORENI	353.71	20	15	17	19600	17900	39	39	37	48	Carbamidomethylation; Deamidation (NQ); Mutation	352378	Uncharacterized protein OS=Oreochromis niloticus OX=8128 GN=htt PE=3 SV=1
2053	2708		A0A669EKJ5|A0A669EKJ5_ORENI	204.66	16	15	16	19500	17900	8	8	17	18	Carbamidomethylation; Deamidation (NQ)	68641	Transmembrane 9 superfamily member OS=Oreochromis niloticus OX=8128 GN=tm9sf1 PE=3 SV=1
3084	11733		I3KRX0|I3KRX0_ORENI	90.05	7	7	7	14400	17900	4	4	10	8	Deamidation (NQ); Mutation	37468	CSD domain-containing protein OS=Oreochromis niloticus OX=8128 GN=YBX2 PE=4 SV=1
1939	2115		A0A669CD15|A0A669CD15_ORENI	246.66	41	38	41	13500	17900	10	10	18	20	Carbamidomethylation; Deamidation (NQ)	41498	AB hydrolase-1 domain-containing protein OS=Oreochromis niloticus OX=8128 GN=ABHD5 PE=4 SV=1
2244	4355		I3JYP0|I3JYP0_ORENI	185.1	63	63	63	20900	17800	5	5	17	14	Carbamidomethylation; Deamidation (NQ); Mutation	14483	NTF2 domain-containing protein OS=Oreochromis niloticus OX=8128 GN=nutf2 PE=4 SV=1
1671	1267		I3J7K9|I3J7K9_ORENI	258.38	23	21	20	16500	17800	15	15	22	23	Carbamidomethylation; Deamidation (NQ)	109129	Si:ch73-12o23.1 OS=Oreochromis niloticus OX=8128 PE=3 SV=2
2091	2574		I3JR44|I3JR44_ORENI	234.66	22	22	22	15700	17800	9	9	19	15	Deamidation (NQ); Mutation	72799	Beta-galactosidase OS=Oreochromis niloticus OX=8128 GN=LOC100708354 PE=3 SV=2
2587	4236		I3JV91|I3JV91_ORENI	184.06	44	41	37	10300	17800	8	8	12	13	Mutation	17167	NADH dehydrogenase [ubiquinone] 1 alpha subcomplex subunit 13 OS=Oreochromis niloticus OX=8128 GN=NDUFA13 PE=3 SV=1
1308	574		I3JJ71|I3JJ71_ORENI	306.8	66	56	56	22300	17700	21	20	30	29	Carbamidomethylation; Mutation	52944	Uncharacterized protein OS=Oreochromis niloticus OX=8128 GN=ero1a PE=3 SV=2
2368	3197		A0A669DB34|A0A669DB34_ORENI	215.42	77	75	77	18600	17700	9	9	14	14	Carbamidomethylation; Deamidation (NQ)	14042	Glia maturation factor OS=Oreochromis niloticus OX=8128 PE=3 SV=1
1394	1897		A0A669ET35|A0A669ET35_ORENI	277.22	52	51	52	17600	17700	14	6	25	30	Carbamidomethylation; Deamidation (NQ); Mutation	28834	Proteasome subunit alpha type OS=Oreochromis niloticus OX=8128 GN=psma6 PE=3 SV=1
2094	2401		A0A669AWY7|A0A669AWY7_ORENI	246.61	19	19	19	16600	17700	9	9	17	17	Carbamidomethylation; Deamidation (NQ); Mutation	82653	Phosphate transporter OS=Oreochromis niloticus OX=8128 GN=fam136a PE=3 SV=1
666	230		A0A669BVL1|A0A669BVL1_ORENI	369.7	38	29	32	17700	17600	50	50	49	53	Carbamidomethylation; Oxidation (M); Deamidation (NQ); Mutation	223440	Thyroid hormone receptor interactor 11 OS=Oreochromis niloticus OX=8128 PE=4 SV=1
2743	3673		I3JJZ6|I3JJZ6_ORENI	145.3	21	21	21	14300	17600	5	5	11	11		29079	Derlin OS=Oreochromis niloticus OX=8128 GN=derl1 PE=3 SV=2
2145	1861		I3JA47|I3JA47_ORENI	266.56	32	30	32	33300	17500	12	12	14	19	Carbamidomethylation	47237	WD repeat-containing protein 18 OS=Oreochromis niloticus OX=8128 GN=wdr18 PE=3 SV=2
3097	4905		A0A669F0N1|A0A669F0N1_ORENI	148.87	51	51	51	13900	17400	3	3	7	11		7361	Complex III subunit 9 OS=Oreochromis niloticus OX=8128 GN=LOC100706772 PE=3 SV=1
2289	3005		I3IZG0|I3IZG0_ORENI	239.44	58	46	41	13700	17400	11	11	13	17	Carbamidomethylation; Oxidation (M); Deamidation (NQ); Mutation	28237	Uncharacterized protein OS=Oreochromis niloticus OX=8128 GN=LOC100693776 PE=3 SV=1
1532	1274		A0A669F397|A0A669F397_ORENI	261.92	53	38	47	11300	17400	15	10	24	25	Carbamidomethylation; Deamidation (NQ)	42694	Actin-related protein 2/3 complex subunit OS=Oreochromis niloticus OX=8128 PE=3 SV=1
848	3366		A0A669EFY7|A0A669EFY7_ORENI	269.26	47	41	47	22300	17300	11	5	44	42	Carbamidomethylation; Oxidation (M); Deamidation (NQ)	21514	Uncharacterized protein OS=Oreochromis niloticus OX=8128 GN=LOC100691615 PE=3 SV=1
1654	1215		I3JM49|I3JM49_ORENI	266.85	31	28	29	19600	17300	16	16	21	24	Carbamidomethylation; Mutation	74287	RNA helicase OS=Oreochromis niloticus OX=8128 GN=ddx18 PE=3 SV=1
1764	2199		A0A669DCR8|A0A669DCR8_ORENI	259.63	35	35	31	15800	17300	12	12	24	18	Carbamidomethylation	51774	WASH_WAHD domain-containing protein OS=Oreochromis niloticus OX=8128 PE=3 SV=1
1345	826		A0A669EGJ8|A0A669EGJ8_ORENI	280.13	35	34	29	20300	17200	17	17	34	23	Carbamidomethylation; Deamidation (NQ); Mutation	82205	Acylaminoacyl-peptidase OS=Oreochromis niloticus OX=8128 PE=3 SV=1
2859	4430		I3K5Y0|I3K5Y0_ORENI	197.07	17	15	17	14900	17200	5	5	9	12	Mutation	38047	Sphingolipid delta(4)-desaturase DES1 OS=Oreochromis niloticus OX=8128 GN=degs1 PE=3 SV=1
2286	3667		A0A669DPH4|A0A669DPH4_ORENI	200.02	19	19	17	12700	17200	6	6	15	15	Carbamidomethylation	38095	Phospholipid phosphatase 1 OS=Oreochromis niloticus OX=8128 PE=3 SV=1
1928	1335		A0A669AYG2|A0A669AYG2_ORENI	270.28	41	41	32	21400	17100	15	15	22	16	Carbamidomethylation; Mutation	47696	Coiled-coil domain-containing protein 22 OS=Oreochromis niloticus OX=8128 PE=3 SV=1
2993	4791		I3KIM0|I3KIM0_ORENI	132	8	8	8	21300	17100	3	3	10	9	Carbamidomethylation; Deamidation (NQ)	44750	Uncharacterized protein OS=Oreochromis niloticus OX=8128 GN=LOC100710376 PE=4 SV=2
1137	375		A0A669F2K8|A0A669F2K8_ORENI	326.32	36	29	32	19700	17100	26	26	31	36	Carbamidomethylation; Deamidation (NQ)	128159	Trafficking protein particle complex subunit 11 OS=Oreochromis niloticus OX=8128 PE=3 SV=1
1858	2665		I3JYR7|I3JYR7_ORENI	257.64	54	46	50	17100	17100	14	14	18	22	Carbamidomethylation; Mutation	25680	Thymocyte nuclear protein 1 OS=Oreochromis niloticus OX=8128 GN=thyn1 PE=4 SV=2
1573	1460		I3JMS0|I3JMS0_ORENI	281.26	48	40	48	14200	17100	13	9	21	27	Carbamidomethylation; Deamidation (NQ)	49161	Uncharacterized protein OS=Oreochromis niloticus OX=8128 GN=GCDH PE=3 SV=2
1189	490		A0A669EGS0|A0A669EGS0_ORENI	286.74	28	25	22	31500	17000	27	22	33	32	Carbamidomethylation; Deamidation (NQ); Mutation	145457	HECT-type E3 ubiquitin transferase OS=Oreochromis niloticus OX=8128 GN=nedd4l PE=4 SV=1
1452	994		I3K9J9|I3K9J9_ORENI	279.68	26	26	23	29100	17000	17	17	26	26	Carbamidomethylation; Mutation	89547	SEFIR domain-containing protein OS=Oreochromis niloticus OX=8128 GN=LOC100702221 PE=4 SV=2
1752	4182		A0A669EL87|A0A669EL87_ORENI	201.75	13	11	13	17100	17000	8	6	20	23	Deamidation (NQ); Mutation	57521	MFS domain-containing protein OS=Oreochromis niloticus OX=8128 GN=LOC100701932 PE=3 SV=1
1443	687		A0A669DUJ5|A0A669DUJ5_ORENI	278.63	39	36	33	24000	16900	20	16	27	25	Carbamidomethylation; Deamidation (NQ); Mutation	72249	RING-type domain-containing protein OS=Oreochromis niloticus OX=8128 GN=LOC106098454 PE=4 SV=1
1965	1122		I3KT91|I3KT91_ORENI	262.92	42	42	23	19800	16900	16	16	23	14	Carbamidomethylation; Deamidation (NQ); Mutation	61717	Guanine nucleotide-binding protein-like 3 OS=Oreochromis niloticus OX=8128 GN=gnl3 PE=4 SV=1
3094	4935		A0A669B6U9|A0A669B6U9_ORENI	145.76	15	15	15	17400	16900	4	1	10	8		21976	Uncharacterized protein OS=Oreochromis niloticus OX=8128 GN=sar1a PE=3 SV=1
1328	1476		I3J887|I3J887_ORENI	270.92	58	43	58	16400	16900	15	11	28	30	Carbamidomethylation; Oxidation (M); Deamidation (NQ)	43929	TAR DNA-binding protein 43 OS=Oreochromis niloticus OX=8128 GN=LOC100704166 PE=4 SV=2
1291	523		I3JE04|I3JE04_ORENI	320.56	20	18	14	23400	16800	29	29	34	26	Carbamidomethylation; Deamidation (NQ); Mutation	228418	E3 ubiquitin-protein ligase TRIP12 OS=Oreochromis niloticus OX=8128 GN=trip12 PE=3 SV=2
1363	384		I3JZG6|I3JZG6_ORENI	287.23	31	28	26	18400	16800	21	21	28	28	Carbamidomethylation; Deamidation (NQ); Mutation	89410	E3 UFM1-protein ligase 1 OS=Oreochromis niloticus OX=8128 GN=ufl1 PE=3 SV=2
2287	4852		I3KNH5|I3KNH5_ORENI	174.28	15	15	15	17400	16800	4	4	16	14	Mutation	33088	Protein-S-isoprenylcysteine O-methyltransferase OS=Oreochromis niloticus OX=8128 GN=icmt PE=3 SV=1
2072	1588		I3K000|I3K000_ORENI	249.04	15	13	15	13700	16800	12	11	14	20	Carbamidomethylation; Mutation	110896	LsmAD domain-containing protein OS=Oreochromis niloticus OX=8128 GN=LOC100705812 PE=3 SV=2
1595	834		I3IWV0|I3IWV0_ORENI	274.02	29	28	29	13500	16800	18	18	23	24	Carbamidomethylation; Deamidation (NQ); Mutation	88893	Uncharacterized protein OS=Oreochromis niloticus OX=8128 GN=prpf39 PE=4 SV=1
3105	3080		A0A669DX47|A0A669DX47_ORENI	196.33	17	14	17	4730	16800	6	2	6	11	Carbamidomethylation	65110	Acetyl-CoA carboxylase kinase OS=Oreochromis niloticus OX=8128 GN=prkaa2 PE=3 SV=1
2937	4958		A0A669C5Y8|A0A669C5Y8_ORENI	121.06	54	54	42	26400	16700	5	5	10	10	Carbamidomethylation; Mutation	11573	Peptidylprolyl isomerase OS=Oreochromis niloticus OX=8128 GN=LOC100707584 PE=4 SV=1
2029	3259		A0A669F9E1|A0A669F9E1_ORENI	206.12	14	14	12	20600	16700	9	9	22	14	Carbamidomethylation	64292	Uncharacterized protein OS=Oreochromis niloticus OX=8128 GN=LOC100693734 PE=4 SV=1
1486	1221		A0A669BZE7|A0A669BZE7_ORENI	269.24	46	33	44	15000	16700	17	12	26	25	Carbamidomethylation; Deamidation (NQ); Mutation	60051	Uncharacterized protein OS=Oreochromis niloticus OX=8128 GN=LOC100698149 PE=4 SV=1
2506	3196		I3KLX8|I3KLX8_ORENI	175.05	66	37	66	6940	16700	6	6	13	13	Deamidation (NQ)	14842	NADH dehydrogenase [ubiquinone] 1 beta subcomplex subunit 6 OS=Oreochromis niloticus OX=8128 GN=ndufb6 PE=3 SV=1
2424	2613		I3JZQ4|I3JZQ4_ORENI	226.32	37	37	29	19300	16600	10	10	15	12	Mutation	32701	Small nuclear ribonucleoprotein polypeptide A' OS=Oreochromis niloticus OX=8128 PE=3 SV=2
2436	2433		A0A669CG95|A0A669CG95_ORENI	188.94	19	16	16	14600	16600	8	8	12	15	Carbamidomethylation	59357	UDP-glucuronosyltransferase OS=Oreochromis niloticus OX=8128 PE=3 SV=1
1978	2215		I3IZY7|I3IZY7_ORENI	259.69	57	54	57	14300	16600	11	11	18	19	Carbamidomethylation; Deamidation (NQ); Mutation	36309	Zinc finger protein-like 1 OS=Oreochromis niloticus OX=8128 GN=zfpl1 PE=3 SV=1
1846	2036		A0A669B306|A0A669B306_ORENI	266.27	49	29	49	13900	16600	13	13	18	22	Carbamidomethylation; Deamidation (NQ)	40104	Mannose-1-phosphate guanylyltransferase OS=Oreochromis niloticus OX=8128 GN=gmppb PE=3 SV=1
1808	2520		A0A669B5T4|A0A669B5T4_ORENI	242.43	58	39	53	13200	16600	9	9	22	19	Carbamidomethylation; Mutation	26996	Uncharacterized protein OS=Oreochromis niloticus OX=8128 GN=hsd17b10 PE=3 SV=1
1055	457		A0A669CYM4|A0A669CYM4_ORENI	305.07	33	28	32	12900	16600	24	22	35	36	Carbamidomethylation; Mutation	106738	Uncharacterized protein OS=Oreochromis niloticus OX=8128 GN=oga PE=4 SV=1
2401	2105		I3JG81|I3JG81_ORENI	250.84	29	26	29	12900	16600	10	10	14	14	Carbamidomethylation	53653	Aldehyde dehydrogenase OS=Oreochromis niloticus OX=8128 GN=LOC100700559 PE=3 SV=2
1930	1552		A0A669CV60|A0A669CV60_ORENI	261.01	46	39	41	11300	16600	12	12	18	20	Carbamidomethylation; Deamidation (NQ)	47441	Acylglycerol kinase mitochondrial OS=Oreochromis niloticus OX=8128 GN=agk PE=3 SV=1
2696	4877		I3JZA1|I3JZA1_ORENI	191.49	29	18	29	10900	16600	6	6	8	15		16661	Glutathione transferase OS=Oreochromis niloticus OX=8128 GN=ptges PE=3 SV=2
2659	4380		A0A669E471|A0A669E471_ORENI	207.08	35	35	35	10700	16600	7	7	10	14	Carbamidomethylation; Mutation	18023	UBC core domain-containing protein OS=Oreochromis niloticus OX=8128 GN=ube2i PE=3 SV=1
412	285		A0A669DL01|A0A669DL01_ORENI	355.88	46	41	44	10200	16600	36	14	65	77	Carbamidomethylation; Oxidation (M); Deamidation (NQ); Mutation	124290	Importin N-terminal domain-containing protein OS=Oreochromis niloticus OX=8128 GN=XPO1 PE=3 SV=1
1880	2064		I3IU23|I3IU23_ORENI	230.16	26	26	26	9500	16600	11	11	23	16	Carbamidomethylation; Deamidation (NQ)	62904	Fatty acyl-CoA reductase OS=Oreochromis niloticus OX=8128 GN=FAR2 PE=3 SV=1
4133	4585	11	TiLVS9+3.1	142.19	49	0	49		16600	4	4	0	9	Carbamidomethylation; Mutation	13696	TiLVS9+3.1
1267	484		A0A669CNX4|A0A669CNX4_ORENI	300.73	27	24	23	17900	16500	25	25	31	30	Carbamidomethylation; Deamidation (NQ)	129051	Uncharacterized protein OS=Oreochromis niloticus OX=8128 GN=RABGAP1L PE=4 SV=1
1676	4402		A0A669F6P5|A0A669F6P5_ORENI	178.33	35	29	35	17500	16500	5	4	22	23	Carbamidomethylation; Deamidation (NQ)	20055	UBC core domain-containing protein OS=Oreochromis niloticus OX=8128 GN=LOC100695155 PE=3 SV=1
916	515		I3K845|I3K845_ORENI	313.78	21	19	17	17500	16500	30	30	44	35	Carbamidomethylation	234706	1-phosphatidylinositol-3-phosphate 5-kinase OS=Oreochromis niloticus OX=8128 GN=pikfyve PE=4 SV=2
1918	1672		A0A669D621|A0A669D621_ORENI	213.9	19	17	18	17100	16500	15	15	17	21	Carbamidomethylation	87808	Hepatocyte growth factor-regulated tyrosine kinase substrate OS=Oreochromis niloticus OX=8128 GN=hgs PE=4 SV=1
2337	3051		A0A669EXD0|A0A669EXD0_ORENI	213.73	54	49	49	15100	16500	9	9	16	13	Carbamidomethylation; Deamidation (NQ)	21485	Glutathione peroxidase OS=Oreochromis niloticus OX=8128 GN=LOC100711165 PE=3 SV=1
1404	677		A0A669CV38|A0A669CV38_ORENI	301.26	32	30	28	20900	16400	19	19	31	23	Carbamidomethylation	81581	Uncharacterized protein OS=Oreochromis niloticus OX=8128 GN=LOC100709430 PE=4 SV=1
2578	2450		I3K300|I3K300_ORENI	242.66	68	68	56	19400	16400	9	9	14	11	Carbamidomethylation; Mutation	20364	Uncharacterized protein OS=Oreochromis niloticus OX=8128 GN=LOC100694156 PE=4 SV=1
1790	1573		A0A669FBN4|A0A669FBN4_ORENI	267.01	56	51	50	18400	16400	15	15	20	21	Carbamidomethylation; Deamidation (NQ); Mutation	35678	Dehydrogenase/reductase (SDR family) member 12 OS=Oreochromis niloticus OX=8128 PE=4 SV=1
2594	3240		I3KA58|I3KA58_ORENI	187.36	41	26	41	17500	16400	8	8	14	11	Carbamidomethylation; Mutation	27699	Ribosome assembly factor mrt4 OS=Oreochromis niloticus OX=8128 GN=mrto4 PE=3 SV=1
2095	1039		A0A669BG41|A0A669BG41_ORENI	245.65	27	25	23	13300	16400	14	14	20	14	Carbamidomethylation	71926	Uncharacterized protein OS=Oreochromis niloticus OX=8128 GN=abcf2 PE=4 SV=1
2230	2810		A0A669AYE2|A0A669AYE2_ORENI	217.33	22	22	22	8570	16400	8	7	16	15	Carbamidomethylation; Deamidation (NQ); Mutation	45069	Nipsnap homolog 2 OS=Oreochromis niloticus OX=8128 PE=3 SV=1
2830	7994		A0A669C6Y5|A0A669C6Y5_ORENI	115.67	29	29	26	0	16400	8	3	11	10	Carbamidomethylation; Oxidation (M); Deamidation (NQ); Mutation	19753	Uncharacterized protein OS=Oreochromis niloticus OX=8128 PE=3 SV=1
1742	2125		I3JYA5|I3JYA5_ORENI	241.71	26	26	24	22000	16300	14	14	23	20	Carbamidomethylation; Deamidation (NQ); Mutation	50582	Uncharacterized protein OS=Oreochromis niloticus OX=8128 GN=chmp7 PE=3 SV=2
2045	3658		I3JFS3|I3JFS3_ORENI	214.01	39	38	39	21600	16300	8	8	17	18	Carbamidomethylation; Deamidation (NQ); Mutation	24680	Uncharacterized protein OS=Oreochromis niloticus OX=8128 GN=LOC100710999 PE=3 SV=1
2141	3605		I3J7W1|I3J7W1_ORENI	212.94	23	22	21	18800	16300	11	11	16	17	Carbamidomethylation; Mutation	60703	Uncharacterized protein OS=Oreochromis niloticus OX=8128 GN=LOC102080862 PE=4 SV=2
1111	1290		I3IZQ2|I3IZQ2_ORENI	301.74	62	62	60	16800	16300	16	8	33	36	Carbamidomethylation; Deamidation (NQ); Mutation	39505	Guanine nucleotide binding protein (G protein) beta polypeptide 4b OS=Oreochromis niloticus OX=8128 PE=3 SV=2
1805	2412		A0A669DYR5|A0A669DYR5_ORENI	234.75	32	31	32	16700	16300	13	13	21	20	Carbamidomethylation; Mutation	51299	Uncharacterized protein OS=Oreochromis niloticus OX=8128 PE=4 SV=1
2255	2151		I3KTK6|I3KTK6_ORENI	250.38	43	43	38	13400	16300	11	11	16	14		37369	Syntaxin-18 OS=Oreochromis niloticus OX=8128 GN=stx18 PE=3 SV=1
1418	1015		A0A669DI60|A0A669DI60_ORENI	278.57	49	45	46	13200	16300	19	14	32	22	Carbamidomethylation; Deamidation (NQ)	58312	Uncharacterized protein OS=Oreochromis niloticus OX=8128 GN=puf60 PE=3 SV=1
1570	961		A0A669CT73|A0A669CT73_ORENI	255.96	42	28	39	9990	16300	19	16	22	26	Carbamidomethylation; Deamidation (NQ); Mutation	73390	Mitochondrial Rho GTPase OS=Oreochromis niloticus OX=8128 GN=rhot2 PE=3 SV=1
1819	1810		I3KK43|I3KK43_ORENI	254.97	59	59	50	23800	16200	12	10	24	17	Carbamidomethylation	31697	Uncharacterized protein OS=Oreochromis niloticus OX=8128 GN=PBLD PE=4 SV=1
1511	832		I3KTR8|I3KTR8_ORENI	264.31	29	28	24	20300	16200	18	18	28	22	Carbamidomethylation; Deamidation (NQ)	85859	RNA helicase OS=Oreochromis niloticus OX=8128 GN=ddx27 PE=3 SV=1
2923	4413		I3KPX1|I3KPX1_ORENI	177.44	41	37	41	16200	16200	6	6	8	12	Carbamidomethylation	13468	Eukaryotic translation initiation factor 4E family member 1c OS=Oreochromis niloticus OX=8128 PE=3 SV=2
3858	8142		I3JW47|I3JW47_ORENI	153.17	21	16	21	13000	16200	4	3	4	7	Deamidation (NQ); Mutation	15041	Cytochrome b-c1 complex subunit Rieske mitochondrial OS=Oreochromis niloticus OX=8128 GN=UQCRFS1 PE=3 SV=2
1798	1577		A0A669F050|A0A669F050_ORENI	227.04	51	37	41	10900	16200	12	12	22	19	Carbamidomethylation; Deamidation (NQ)	36002	Sidoreflexin OS=Oreochromis niloticus OX=8128 GN=sfxn2 PE=3 SV=1
1717	798		I3JLW7|I3JLW7_ORENI	277.47	30	29	27	8630	16200	17	17	20	23	Carbamidomethylation; Deamidation (NQ)	105511	Uncharacterized protein OS=Oreochromis niloticus OX=8128 GN=niban1 PE=3 SV=2
1473	4558		A0A669DRX7|A0A669DRX7_ORENI	238.74	24	21	21	26900	16100	11	1	28	24	Carbamidomethylation; Deamidation (NQ); Mutation	41680	Ig-like domain-containing protein OS=Oreochromis niloticus OX=8128 PE=3 SV=1
872	518		A0A669DCA7|A0A669DCA7_ORENI	317.75	26	21	26	16000	16100	25	25	38	45	Carbamidomethylation; Deamidation (NQ)	141123	Uncharacterized protein OS=Oreochromis niloticus OX=8128 GN=gnptab PE=3 SV=1
1423	1877		I3JTD4|I3JTD4_ORENI	258.36	58	50	56	14300	16100	16	15	24	30	Carbamidomethylation; Deamidation (NQ); Mutation	33968	NAD-dependent protein deacylase sirtuin-5 mitochondrial OS=Oreochromis niloticus OX=8128 GN=LOC100701603 PE=3 SV=2
1494	939		A0A669BQU6|A0A669BQU6_ORENI	305.54	71	69	68	13400	16100	19	19	27	24	Carbamidomethylation; Oxidation (M); Deamidation (NQ)	42750	Uncharacterized protein OS=Oreochromis niloticus OX=8128 GN=acaa2 PE=3 SV=1
2278	2537		I3JK52|I3JK52_ORENI	238.18	55	41	55	6540	16100	12	12	11	19	Carbamidomethylation; Deamidation (NQ); Mutation	31481	CN hydrolase domain-containing protein OS=Oreochromis niloticus OX=8128 PE=3 SV=2
1996	2545		A0A669B0D8|A0A669B0D8_ORENI	200.46	67	62	58	21200	16000	11	11	19	17	Deamidation (NQ); Mutation	28904	t-SNARE coiled-coil homology domain-containing protein OS=Oreochromis niloticus OX=8128 GN=stx7 PE=3 SV=1
2245	4919		A0A669BZI8|A0A669BZI8_ORENI	171.88	35	35	34	17200	16000	5	2	15	16	Carbamidomethylation; Oxidation (M); Deamidation (NQ); Mutation	10602	40S ribosomal protein S27 OS=Oreochromis niloticus OX=8128 PE=3 SV=1
720	1780		I3KHA0|I3KHA0_ORENI	274.22	75	67	75	15900	16000	14	6	49	49	Carbamidomethylation; Oxidation (M); Deamidation (NQ); Mutation	23904	Uncharacterized protein OS=Oreochromis niloticus OX=8128 GN=LOC100706267 PE=4 SV=1
2027	1514		A0A669BPI1|A0A669BPI1_ORENI	254.14	35	32	29	14700	16000	14	14	21	15	Carbamidomethylation; Deamidation (NQ)	58445	Serine/threonine-protein kinase receptor OS=Oreochromis niloticus OX=8128 GN=LOC100695177 PE=3 SV=1
1181	599		A0A669DVP5|A0A669DVP5_ORENI	298.89	48	46	42	18700	15900	21	16	37	29	Carbamidomethylation; Deamidation (NQ); Mutation	65189	Uncharacterized protein OS=Oreochromis niloticus OX=8128 GN=LOC100697355 PE=4 SV=1
960	331		A0A669C2S1|A0A669C2S1_ORENI	308.86	43	36	40	15100	15900	27	18	39	37	Carbamidomethylation; Deamidation (NQ); Mutation	88277	Oxysterol-binding protein OS=Oreochromis niloticus OX=8128 GN=LOC100690425 PE=3 SV=1
732	1139		A0A669CG89|A0A669CG89_ORENI	313.61	47	47	42	15100	15900	21	8	51	46	Carbamidomethylation; Deamidation (NQ); Mutation	44853	SERPIN domain-containing protein OS=Oreochromis niloticus OX=8128 GN=SERPINB1 PE=3 SV=1
1902	2707		A0A669DZR8|A0A669DZR8_ORENI	238.34	54	44	54	11200	15900	12	12	15	24	Carbamidomethylation; Oxidation (M); Deamidation (NQ); Mutation	24751	Maleylacetoacetate isomerase OS=Oreochromis niloticus OX=8128 GN=gstz1 PE=3 SV=1
1338	433		I3KVE8|I3KVE8_ORENI	312.19	27	14	26	3310	15900	32	27	19	38	Carbamidomethylation; Deamidation (NQ); Mutation	178858	DNA topoisomerase 2 OS=Oreochromis niloticus OX=8128 GN=top2a PE=3 SV=1
2994	4896		A0A669DSU8|A0A669DSU8_ORENI	183.69	47	47	47	27600	15800	6	6	11	8	Carbamidomethylation; Deamidation (NQ); Mutation	17904	Beta-2-microglobulin OS=Oreochromis niloticus OX=8128 GN=LOC100698172 PE=3 SV=1
1750	1332		I3J2M7|I3J2M7_ORENI	267.69	49	46	47	24600	15800	16	16	23	20	Carbamidomethylation; Mutation	48398	Alpha-galactosidase OS=Oreochromis niloticus OX=8128 GN=gla PE=3 SV=2
1200	335		A0A669E429|A0A669E429_ORENI	315.8	35	30	27	21500	15800	29	25	33	31	Carbamidomethylation; Deamidation (NQ); Mutation	125186	HTH La-type RNA-binding domain-containing protein OS=Oreochromis niloticus OX=8128 GN=larp1 PE=4 SV=1
1705	1619		A0A669BRK4|A0A669BRK4_ORENI	247.04	44	44	41	20300	15800	13	13	23	21	Deamidation (NQ)	44437	Uncharacterized protein OS=Oreochromis niloticus OX=8128 GN=TMEM43 PE=3 SV=1
2467	2653		A0A669BP55|A0A669BP55_ORENI	211.6	37	29	37	16100	15800	8	8	14	13	Carbamidomethylation	35529	Pirin OS=Oreochromis niloticus OX=8128 PE=3 SV=1
1831	1676		I3KMC1|I3KMC1_ORENI	262.73	32	28	24	13200	15800	16	16	18	22	Deamidation (NQ); Mutation	68197	ENTH domain-containing protein OS=Oreochromis niloticus OX=8128 GN=LOC100707016 PE=4 SV=1
3004	11576		A0A669DKF8|A0A669DKF8_ORENI	93.5	23	23	23	22600	15700	2	2	10	9		6520	Ribosomal protein L39 OS=Oreochromis niloticus OX=8128 PE=3 SV=1
504	3476		A0A669E696|A0A669E696_ORENI	283.78	71	65	71	22000	15700	17	1	60	64	Carbamidomethylation; Oxidation (M); Mutation	15312	40S ribosomal protein S12 OS=Oreochromis niloticus OX=8128 PE=3 SV=1
4092	6590		I3KRY7|I3KRY7_ORENI	49.07	1	1	1	20700	15700	1	1	5	4		81565	Uncharacterized protein OS=Oreochromis niloticus OX=8128 GN=LOC100702854 PE=3 SV=1
1467	589		A0A669DN45|A0A669DN45_ORENI	275.42	47	42	29	20500	15700	21	21	25	26	Carbamidomethylation	70733	CCHC NOA-type domain-containing protein OS=Oreochromis niloticus OX=8128 GN=ikbkg PE=4 SV=1
2444	2942		A0A669CPA3|A0A669CPA3_ORENI	215.84	17	17	15	16700	15700	9	9	13	14	Carbamidomethylation	48231	Proteinase-activated receptor 1 OS=Oreochromis niloticus OX=8128 GN=F2R PE=4 SV=1
3054	3521		A0A669ENM1|A0A669ENM1_ORENI	222.07	21	18	21	15000	15700	8	8	10	8	Carbamidomethylation; Mutation	38139	Eukaryotic translation initiation factor 4H OS=Oreochromis niloticus OX=8128 GN=eif4h PE=4 SV=1
2253	2814		I3JJS0|I3JJS0_ORENI	205.71	56	47	56	11700	15700	9	9	15	16	Carbamidomethylation	21020	NADH dehydrogenase [ubiquinone] 1 beta subcomplex subunit 9 OS=Oreochromis niloticus OX=8128 GN=ndufb9 PE=3 SV=2
1983	2156		I3KA41|I3KA41_ORENI	212.28	49	49	49	16000	15600	9	9	17	20	Carbamidomethylation; Deamidation (NQ)	24472	Uncharacterized protein OS=Oreochromis niloticus OX=8128 PE=3 SV=2
2567	3131		I3K5C9|I3K5C9_ORENI	204.31	66	48	66	14000	15600	6	6	12	13	Carbamidomethylation	14509	14 kDa phosphohistidine phosphatase OS=Oreochromis niloticus OX=8128 GN=LOC100711007 PE=3 SV=1
2146	2560		A0A669C1K6|A0A669C1K6_ORENI	225.69	35	34	35	13200	15600	12	12	13	20	Carbamidomethylation; Mutation	36204	Uncharacterized protein OS=Oreochromis niloticus OX=8128 GN=rmdn1 PE=4 SV=1
1563	1363		A0A669DI81|A0A669DI81_ORENI	257.91	50	46	50	13200	15600	14	13	25	23	Carbamidomethylation; Deamidation (NQ); Mutation	56592	Uncharacterized protein OS=Oreochromis niloticus OX=8128 GN=stam2 PE=3 SV=1
1499	852		I3KRZ7|I3KRZ7_ORENI	283.33	47	39	45	12700	15600	19	19	23	28	Carbamidomethylation	54639	THUMP domain-containing protein OS=Oreochromis niloticus OX=8128 GN=thumpd3 PE=3 SV=1
2420	1715		A0A669EQ40|A0A669EQ40_ORENI	236.2	19	12	18	8010	15600	14	14	10	17	Carbamidomethylation; Deamidation (NQ); Mutation	113807	Uncharacterized protein OS=Oreochromis niloticus OX=8128 GN=LOC100692872 PE=4 SV=1
3627	3909		A0A669DKA4|A0A669DKA4_ORENI	163.63	41	29	41	6470	15600	5	4	7	5	Deamidation (NQ); Mutation	17597	Actin-related protein 2/3 complex subunit 5 OS=Oreochromis niloticus OX=8128 PE=3 SV=1
1249	377		A0A669D1T7|A0A669D1T7_ORENI	287.59	42	34	34	20400	15500	24	23	30	32	Carbamidomethylation; Deamidation (NQ)	91311	AP-1 complex subunit gamma OS=Oreochromis niloticus OX=8128 GN=ap1g1 PE=3 SV=1
1407	684		A0A669F4J4|A0A669F4J4_ORENI	277.31	38	33	27	18800	15500	22	22	31	23	Carbamidomethylation; Deamidation (NQ); Mutation	100103	CDC5 cell division cycle 5-like (S. pombe) OS=Oreochromis niloticus OX=8128 PE=3 SV=1
1854	2348		A0A669E710|A0A669E710_ORENI	248.58	66	63	66	16800	15500	13	13	17	23	Carbamidomethylation	19328	N-acetyltransferase domain-containing protein OS=Oreochromis niloticus OX=8128 GN=naa50 PE=4 SV=1
1908	1320		A0A669DMU6|A0A669DMU6_ORENI	250.93	42	31	38	16400	15500	17	15	19	20	Carbamidomethylation	54299	N-acetylglucosamine-6-sulfatase OS=Oreochromis niloticus OX=8128 PE=3 SV=1
1332	1467		I3K9M0|I3K9M0_ORENI	252.03	69	61	63	15500	15500	15	15	28	30	Carbamidomethylation; Deamidation (NQ); Mutation	29417	Transgelin 3b OS=Oreochromis niloticus OX=8128 PE=4 SV=2
2105	2406		A0A669CFM1|A0A669CFM1_ORENI	244.59	31	29	27	12400	15500	12	12	15	19	Carbamidomethylation; Mutation	53685	Lipase gastric OS=Oreochromis niloticus OX=8128 PE=4 SV=1
4093	7970		I3JU26|I3JU26_ORENI	114.6	3	3	2	20800	15400	4	4	4	5	Carbamidomethylation; Mutation	110614	Uncharacterized protein OS=Oreochromis niloticus OX=8128 GN=LOC100691316 PE=4 SV=2
449	1934		A0A669BYV3|A0A669BYV3_ORENI	334.07	52	41	52	16100	15400	31	6	63	71	Carbamidomethylation; Mutation	33328	Uncharacterized protein OS=Oreochromis niloticus OX=8128 GN=LOC100703626 PE=3 SV=1
2016	2667		I3KE18|I3KE18_ORENI	222.98	51	45	48	13500	15400	11	11	20	16	Carbamidomethylation; Deamidation (NQ); Mutation	29665	Enolase-phosphatase E1 OS=Oreochromis niloticus OX=8128 GN=ENOPH1 PE=3 SV=2
2177	2442		A0A669BL51|A0A669BL51_ORENI	221.29	20	17	17	10200	15400	10	10	17	15	Carbamidomethylation; Deamidation (NQ); Mutation	74944	Nuclear pore complex protein Nup85 OS=Oreochromis niloticus OX=8128 GN=nup85 PE=3 SV=1
3490	4310		I3K9P9|I3K9P9_ORENI	193.42	54	35	54	9920	15400	6	6	5	9	Carbamidomethylation	13489	NADH dehydrogenase [ubiquinone] 1 alpha subcomplex subunit 5 OS=Oreochromis niloticus OX=8128 GN=ndufa5 PE=3 SV=1
1610	2006		I3KIQ6|I3KIQ6_ORENI	272.14	74	74	56	40300	15300	17	17	25	22	Carbamidomethylation; Mutation	22494	Transgelin OS=Oreochromis niloticus OX=8128 GN=LOC100708175 PE=3 SV=2
1882	2851		A0A669C3J4|A0A669C3J4_ORENI	266.85	19	17	11	27200	15300	12	12	24	15	Carbamidomethylation; Deamidation (NQ); Mutation	103276	SEA domain-containing protein OS=Oreochromis niloticus OX=8128 GN=LOC100694043 PE=4 SV=1
1895	1740		I3JU18|I3JU18_ORENI	250.96	39	37	33	17900	15300	17	17	23	16	Carbamidomethylation; Deamidation (NQ); Mutation	47962	Uncharacterized protein OS=Oreochromis niloticus OX=8128 GN=LOC100693236 PE=3 SV=1
2185	1951		A0A669BZQ1|A0A669BZQ1_ORENI	258.06	51	35	49	15800	15300	13	13	13	19	Carbamidomethylation; Deamidation (NQ)	39131	Uncharacterized protein OS=Oreochromis niloticus OX=8128 GN=sdr16c5 PE=3 SV=1
2120	996		I3KGL2|I3KGL2_ORENI	244.76	22	18	20	8700	15300	16	15	14	19	Carbamidomethylation	98849	Uncharacterized protein OS=Oreochromis niloticus OX=8128 GN=SRRT PE=3 SV=2
2271	3160		I3K906|I3K906_ORENI	246.44	38	37	33	21800	15200	12	12	16	14	Carbamidomethylation; Mutation	30375	Inositol-1-monophosphatase OS=Oreochromis niloticus OX=8128 GN=LOC100712427 PE=3 SV=2
1770	1873		A0A669E7N5|A0A669E7N5_ORENI	239.48	32	32	28	18300	15200	10	10	22	20	Carbamidomethylation	51815	Programmed cell death protein 4 OS=Oreochromis niloticus OX=8128 GN=LOC100708189 PE=3 SV=1
826	549		I3JMK3|I3JMK3_ORENI	353.14	14	10	11	17100	15200	41	41	43	44	Carbamidomethylation; Mutation	525404	Baculoviral IAP repeat containing 6 OS=Oreochromis niloticus OX=8128 PE=4 SV=2
1967	2472		I3JCV9|I3JCV9_ORENI	257.01	42	42	39	15900	15200	14	14	20	17	Carbamidomethylation; Mutation	41538	Macro domain-containing protein OS=Oreochromis niloticus OX=8128 GN=macrod1 PE=4 SV=1
2140	3498		A0A669CGN4|A0A669CGN4_ORENI	201.01	56	49	56	15000	15200	9	3	15	18	Carbamidomethylation	21514	Actin-related protein 2/3 complex subunit 3 OS=Oreochromis niloticus OX=8128 PE=3 SV=1
1989	1600		A0A669BQI2|A0A669BQI2_ORENI	246.66	27	22	25	14800	15200	12	12	18	18	Carbamidomethylation	79908	U4/U6 small nuclear ribonucleoprotein Prp3 OS=Oreochromis niloticus OX=8128 GN=prpf3 PE=4 SV=1
2063	2564		A0A669E8E1|A0A669E8E1_ORENI	217.71	43	39	43	14700	15200	11	9	17	18	Mutation	24560	Uncharacterized protein OS=Oreochromis niloticus OX=8128 GN=LOC100695572 PE=3 SV=1
1194	1109		A0A669BFV8|A0A669BFV8_ORENI	295.76	62	46	58	12800	15200	18	9	34	31	Carbamidomethylation; Mutation	42010	Uncharacterized protein OS=Oreochromis niloticus OX=8128 GN=LOC100695013 PE=4 SV=1
3370	11544		A0A669E4D2|A0A669E4D2_ORENI	126.44	19	14	19	9880	15200	5	5	6	9	Mutation	23566	Ependymin-like 1 OS=Oreochromis niloticus OX=8128 PE=3 SV=1
3566	3587		I3IXR5|I3IXR5_ORENI	176.55	25	18	25	9400	15200	6	6	5	8	Carbamidomethylation; Deamidation (NQ); Mutation	31594	Elongation of very long chain fatty acids protein 6 OS=Oreochromis niloticus OX=8128 GN=elovl6 PE=3 SV=1
3082	4468		A0A669DWM8|A0A669DWM8_ORENI	194.55	56	56	56	18400	15100	4	4	10	8		10575	Dynein light chain roadblock OS=Oreochromis niloticus OX=8128 PE=3 SV=1
2135	1525		A0A669EAH2|A0A669EAH2_ORENI	261.85	37	37	30	17300	15100	16	16	19	14	Carbamidomethylation; Mutation	63387	Uncharacterized protein OS=Oreochromis niloticus OX=8128 GN=TYR PE=3 SV=1
2939	4846		I3KT75|I3KT75_ORENI	170.12	64	64	64	14700	15100	4	4	11	9	Carbamidomethylation; Deamidation (NQ)	10064	U6 snRNA-associated Sm-like protein LSm2 OS=Oreochromis niloticus OX=8128 PE=3 SV=2
1378	2358		A0A669B6M7|A0A669B6M7_ORENI	242.65	50	49	50	14200	15100	15	7	28	28	Carbamidomethylation; Oxidation (M)	28640	Ubiquitin-conjugating enzyme E2Na OS=Oreochromis niloticus OX=8128 PE=3 SV=1
2678	2931		A0A669EP51|A0A669EP51_ORENI	241.59	58	53	58	8830	15100	14	14	9	14	Carbamidomethylation; Deamidation (NQ); Mutation	24378	Ubiquitin carboxyl-terminal hydrolase OS=Oreochromis niloticus OX=8128 GN=uchl1 PE=3 SV=1
2671	3677		I3JAB1|I3JAB1_ORENI	170.27	4	4	4	14100	15000	8	3	13	10	Carbamidomethylation; Oxidation (M); Mutation	161872	BZIP domain-containing protein OS=Oreochromis niloticus OX=8128 GN=LOC100707023 PE=4 SV=2
1356	1776		A0A669D4M9|A0A669D4M9_ORENI	273.05	45	45	45	13500	15000	15	11	29	28	Carbamidomethylation; Oxidation (M); Deamidation (NQ); Mutation	43640	26S proteasome non-ATPase regulatory subunit 4 OS=Oreochromis niloticus OX=8128 GN=LOC102080582 PE=3 SV=1
2647	2950		A0A669DI36|A0A669DI36_ORENI	197.56	41	41	38	12900	15000	8	8	11	13	Carbamidomethylation; Mutation	27403	Phosducin domain-containing protein OS=Oreochromis niloticus OX=8128 GN=pdcl3 PE=3 SV=1
2219	2660		A0A669DF25|A0A669DF25_ORENI	233.13	48	43	43	11700	15000	10	9	16	15	Deamidation (NQ)	29896	ER membrane protein complex subunit 3 OS=Oreochromis niloticus OX=8128 GN=emc3 PE=3 SV=1
2007	2498		I3J4E5|I3J4E5_ORENI	257.71	31	31	31	10900	15000	12	12	14	22	Deamidation (NQ); Mutation	47383	Peroxin-13 OS=Oreochromis niloticus OX=8128 GN=pex13 PE=3 SV=1
1781	3238		I3J024|I3J024_ORENI	248.31	61	61	55	21900	14900	11	11	25	17	Carbamidomethylation; Deamidation (NQ); Mutation	20298	Peroxiredoxin-5 OS=Oreochromis niloticus OX=8128 GN=prdx5 PE=3 SV=1
2008	2923		A0A669D8K1|A0A669D8K1_ORENI	212.06	64	51	64	18400	14900	10	10	22	14	Carbamidomethylation; Deamidation (NQ)	20634	Protein deglycase OS=Oreochromis niloticus OX=8128 GN=park7 PE=3 SV=1
1786	985		I3JZQ7|I3JZQ7_ORENI	257.73	45	41	42	16400	14900	18	18	23	18	Carbamidomethylation; Deamidation (NQ); Mutation	58506	Arf-GAP domain-containing protein OS=Oreochromis niloticus OX=8128 GN=arfgap3 PE=4 SV=1
2520	3874		I3JVY3|I3JVY3_ORENI	200.48	32	31	32	15400	14900	7	7	11	15		24958	Chromatin target of PRMT1a OS=Oreochromis niloticus OX=8128 PE=4 SV=2
290	2911		A0A669CQJ5|A0A669CQJ5_ORENI	323	55	47	45	52500	14800	33	11	92	92	Carbamidomethylation; Deamidation (NQ); Mutation	45807	Creatine kinase OS=Oreochromis niloticus OX=8128 PE=3 SV=1
1966	1576		I3KFG6|I3KFG6_ORENI	234.27	40	34	38	16000	14800	12	12	20	17	Carbamidomethylation	44410	Uncharacterized protein OS=Oreochromis niloticus OX=8128 GN=fnta PE=3 SV=2
1496	1007		I3J3Z4|I3J3Z4_ORENI	289.08	36	36	33	14800	14800	18	18	25	26	Carbamidomethylation; Deamidation (NQ); Mutation	73818	HEAT repeat containing 3 OS=Oreochromis niloticus OX=8128 PE=4 SV=2
2577	2350		A0A669EHA3|A0A669EHA3_ORENI	233.85	37	30	37	13000	14800	9	9	13	12	Carbamidomethylation	43314	ThiF domain-containing protein OS=Oreochromis niloticus OX=8128 PE=3 SV=1
2929	3409		A0A669DH81|A0A669DH81_ORENI	191.45	69	69	69	12700	14800	7	7	11	9	Carbamidomethylation	11292	RRM domain-containing protein OS=Oreochromis niloticus OX=8128 GN=slirp PE=4 SV=1
3186	7888		A0A669F6H8|A0A669F6H8_ORENI	128.27	24	24	24	12100	14800	4	4	9	8	Carbamidomethylation; Mutation	25584	Uncharacterized protein OS=Oreochromis niloticus OX=8128 GN=mydgf PE=4 SV=1
772	357		A0A669DYP2|A0A669DYP2_ORENI	333.82	47	40	45	12000	14700	30	8	39	54	Carbamidomethylation; Oxidation (M); Mutation	89048	RNA helicase OS=Oreochromis niloticus OX=8128 GN=DHX15 PE=3 SV=1
3859	11497		I3KQR2|I3KQR2_ORENI	124.03	24	24	24	10700	14700	2	2	7	4	Carbamidomethylation; Mutation	16977	Uncharacterized protein OS=Oreochromis niloticus OX=8128 GN=mgst3 PE=4 SV=1
2434	1864		I3KVG4|I3KVG4_ORENI	232.3	35	30	32	8760	14700	13	13	12	15	Carbamidomethylation; Mutation	60296	Uncharacterized protein OS=Oreochromis niloticus OX=8128 GN=fam234a PE=3 SV=2
1803	1255		I3KW44|I3KW44_ORENI	268.69	39	30	37	7720	14700	17	17	19	22	Carbamidomethylation; Mutation	58716	tRNA (guanine(37)-N1)-methyltransferase OS=Oreochromis niloticus OX=8128 GN=TRMT5 PE=3 SV=1
1959	1196		A0A669F8Y5|A0A669F8Y5_ORENI	238.77	33	33	33	18600	14600	15	15	18	19	Carbamidomethylation	55100	Sorting nexin 4 OS=Oreochromis niloticus OX=8128 PE=3 SV=1
2948	2201		A0A669DB89|A0A669DB89_ORENI	224.42	31	21	28	15300	14600	9	9	8	11	Carbamidomethylation; Mutation	49213	Uncharacterized protein OS=Oreochromis niloticus OX=8128 PE=4 SV=1
1811	1455		I3JCS0|I3JCS0_ORENI	275.6	69	52	69	10800	14600	17	13	20	21	Carbamidomethylation; Mutation	34147	Pyrroline-5-carboxylate reductase OS=Oreochromis niloticus OX=8128 GN=LOC100701200 PE=3 SV=2
1696	1078		A0A669CWD7|A0A669CWD7_ORENI	285.41	42	31	38	9570	14600	15	15	21	23	Carbamidomethylation	68058	2-hydroxyacyl-CoA lyase 2 OS=Oreochromis niloticus OX=8128 PE=3 SV=1
1571	1297		A0A669C4E5|A0A669C4E5_ORENI	291.8	42	30	36	19400	14500	22	22	26	22	Carbamidomethylation; Deamidation (NQ); Mutation	62981	Uncharacterized protein OS=Oreochromis niloticus OX=8128 GN=mospd2 PE=4 SV=1
3331	4011		I3KJ12|I3KJ12_ORENI	156.11	49	49	49	18000	14500	4	4	6	9	Deamidation (NQ)	17161	Ragulator complex protein LAMTOR1 OS=Oreochromis niloticus OX=8128 GN=lamtor1 PE=3 SV=2
2081	1449		A0A669DDI2|A0A669DDI2_ORENI	256.14	52	39	48	15300	14500	16	16	17	17	Carbamidomethylation; Deamidation (NQ); Mutation	47924	COP9 signalosome complex subunit 3 OS=Oreochromis niloticus OX=8128 GN=cops3 PE=3 SV=1
2325	1226		I3JJI7|I3JJI7_ORENI	256.31	53	34	51	13200	14500	15	15	12	17	Carbamidomethylation; Mutation	42233	3-hydroxyisobutyryl-CoA hydrolase mitochondrial OS=Oreochromis niloticus OX=8128 GN=hibch PE=3 SV=2
1173	511		I3JZT5|I3JZT5_ORENI	315.49	34	27	32	17300	14400	27	27	30	36	Carbamidomethylation; Deamidation (NQ); Mutation	142946	Apoptotic protease-activating factor 1 OS=Oreochromis niloticus OX=8128 PE=4 SV=2
424	3473		sp|O13019|RS12_ORENI	304.65	80	74	80	17100	14400	21	5	67	73	Carbamidomethylation; Oxidation (M); Mutation	14393	40S ribosomal protein S12 OS=Oreochromis niloticus OX=8128 GN=rps12 PE=2 SV=3
1223	472		A0A669C6Z8|A0A669C6Z8_ORENI	322	27	25	25	13900	14400	22	22	33	30	Carbamidomethylation; Mutation	124496	Exportin 7 OS=Oreochromis niloticus OX=8128 PE=3 SV=1
2151	1507		I3J205|I3J205_ORENI	246.94	17	13	17	13700	14400	13	13	12	20	Carbamidomethylation; Deamidation (NQ)	96384	Uncharacterized protein OS=Oreochromis niloticus OX=8128 GN=safb2 PE=4 SV=2
2083	1389		A0A669B7X9|A0A669B7X9_ORENI	256.54	24	19	24	9310	14400	12	12	14	20	Carbamidomethylation; Deamidation (NQ)	84673	Procollagen-lysine 5-dioxygenase OS=Oreochromis niloticus OX=8128 GN=LOC100699058 PE=4 SV=1
2169	1866		A0A669DJZ7|A0A669DJZ7_ORENI	246.93	39	27	39	7900	14400	11	11	11	21	Carbamidomethylation	48528	Histone acetyltransferase type B catalytic subunit OS=Oreochromis niloticus OX=8128 PE=3 SV=1
1266	596		I3KWZ1|I3KWZ1_ORENI	288.52	43	39	36	16600	14300	22	20	36	25	Carbamidomethylation; Deamidation (NQ); Mutation	77373	Protein kinase C OS=Oreochromis niloticus OX=8128 GN=LOC100706106 PE=3 SV=2
2358	1786		I3K8W9|I3K8W9_ORENI	232.85	51	51	47	15800	14300	12	11	14	14	Carbamidomethylation	27953	Uncharacterized protein OS=Oreochromis niloticus OX=8128 GN=LOC100707309 PE=4 SV=2
3293	4231		I3KVG2|I3KVG2_ORENI	137.45	55	53	55	12800	14300	5	5	6	9	Carbamidomethylation	10347	Cytochrome c oxidase subunit OS=Oreochromis niloticus OX=8128 GN=LOC100692674 PE=3 SV=1
2463	3227		A0A669EH65|A0A669EH65_ORENI	218.86	24	21	18	12400	14300	10	10	10	17	Carbamidomethylation; Deamidation (NQ); Mutation	44686	Exo-alpha-sialidase OS=Oreochromis niloticus OX=8128 GN=neu1 PE=3 SV=1
2060	2530		I3J2X2|I3J2X2_ORENI	231.37	53	52	53	11100	14300	11	9	16	19	Carbamidomethylation; Deamidation (NQ)	28188	Phosphatidylinositol-4 5-bisphosphate 4-phosphatase OS=Oreochromis niloticus OX=8128 GN=pip4p2 PE=4 SV=1
1533	1310		A0A669F8K0|A0A669F8K0_ORENI	238.3	35	35	31	22600	14200	13	13	25	24	Carbamidomethylation; Deamidation (NQ)	62649	Succinyl-CoA:3-ketoacid-coenzyme A transferase OS=Oreochromis niloticus OX=8128 GN=oxct1 PE=3 SV=1
1628	957		I3JVQ3|I3JVQ3_ORENI	281.82	46	40	42	14500	14200	17	17	23	23	Carbamidomethylation; Deamidation (NQ)	58671	Matrin-type domain-containing protein OS=Oreochromis niloticus OX=8128 GN=sf3a3 PE=3 SV=2
1558	1497		I3KZU8|I3KZU8_ORENI	270.17	44	41	42	11800	14200	17	13	24	24	Carbamidomethylation; Deamidation (NQ); Mutation	44090	Gap junction protein OS=Oreochromis niloticus OX=8128 GN=LOC100709865 PE=3 SV=2
1554	637		I3KNH3|I3KNH3_ORENI	278.36	23	18	21	8860	14200	22	22	23	25	Carbamidomethylation	147746	Uncharacterized protein OS=Oreochromis niloticus OX=8128 GN=UPF2 PE=4 SV=2
3266	4892		A0A669F1N5|A0A669F1N5_ORENI	127.78	53	45	53	8710	14200	5	5	9	7	Carbamidomethylation; Mutation	13292	Uncharacterized protein OS=Oreochromis niloticus OX=8128 GN=rpa3 PE=3 SV=1
2049	1963		I3KYN0|I3KYN0_ORENI	234.87	42	35	40	7250	14200	12	12	13	22	Carbamidomethylation; Deamidation (NQ); Mutation	47481	Alpha-1 6-mannosyl-glycoprotein 2-beta-N-acetylglucosaminyltransferase OS=Oreochromis niloticus OX=8128 GN=LOC100711814 PE=3 SV=1
2819	1792		I3J4J1|I3J4J1_ORENI	201.23	14	9	12	3770	14200	10	10	9	12	Carbamidomethylation; Deamidation (NQ)	101131	Pyruvate dehydrogenase phosphatase regulatory subunit OS=Oreochromis niloticus OX=8128 GN=PDPR PE=3 SV=2
1646	1918		I3J6S5|I3J6S5_ORENI	274.38	38	31	38	17000	14100	13	10	23	23	Carbamidomethylation	57683	Importin subunit alpha OS=Oreochromis niloticus OX=8128 GN=kpna4 PE=3 SV=1
1905	1848		A0A669D1J6|A0A669D1J6_ORENI	263.83	48	48	48	12000	14100	12	12	19	20	Carbamidomethylation; Deamidation (NQ)	38412	Uncharacterized protein OS=Oreochromis niloticus OX=8128 GN=snrnp40 PE=4 SV=1
2194	3171		A0A669B0Z1|A0A669B0Z1_ORENI	214.28	44	39	44	11600	14100	9	9	16	16	Carbamidomethylation	27466	NADH dehydrogenase [ubiquinone] 1 alpha subcomplex subunit 8 OS=Oreochromis niloticus OX=8128 PE=3 SV=1
2376	2181		A0A669CQF9|A0A669CQF9_ORENI	245.45	37	35	37	9890	14100	11	11	12	16	Carbamidomethylation; Deamidation (NQ); Mutation	50235	CUE domain-containing protein OS=Oreochromis niloticus OX=8128 GN=aup1 PE=4 SV=1
2036	1851		A0A669C388|A0A669C388_ORENI	259.82	19	16	19	9780	14100	12	12	17	18	Carbamidomethylation; Deamidation (NQ); Mutation	108598	Eukaryotic translation initiation factor 5B OS=Oreochromis niloticus OX=8128 PE=4 SV=1
2164	1863		I3J6N4|I3J6N4_ORENI	232.85	33	20	29	9430	14100	13	13	11	21	Carbamidomethylation; Deamidation (NQ); Mutation	57197	Prenylcys_lyase domain-containing protein OS=Oreochromis niloticus OX=8128 GN=pcyox1 PE=3 SV=1
1836	605		I3IXA6|I3IXA6_ORENI	286.16	35	22	31	9150	14100	19	19	16	24	Carbamidomethylation; Oxidation (M); Deamidation (NQ)	84625	Polyribonucleotide nucleotidyltransferase OS=Oreochromis niloticus OX=8128 GN=PNPT1 PE=3 SV=2
302	379		A0A669D0J0|A0A669D0J0_ORENI	377.67	38	35	38	9110	14100	35	10	86	92	Carbamidomethylation; Oxidation (M); Deamidation (NQ)	115724	Calcium-transporting ATPase OS=Oreochromis niloticus OX=8128 GN=LOC100701831 PE=3 SV=1
2772	3865		A0A669DE35|A0A669DE35_ORENI	191.76	34	34	33	8420	14100	6	6	8	14	Carbamidomethylation; Deamidation (NQ)	23653	Uncharacterized protein OS=Oreochromis niloticus OX=8128 GN=nip7 PE=4 SV=1
2152	1402		A0A669DG99|A0A669DG99_ORENI	258.47	33	32	31	19200	14000	13	13	16	16	Carbamidomethylation; Deamidation (NQ)	62431	Uncharacterized protein OS=Oreochromis niloticus OX=8128 GN=LOC100696204 PE=3 SV=1
2299	3002		I3KVS2|I3KVS2_ORENI	236.87	48	48	48	14400	14000	9	9	17	13	Carbamidomethylation	29310	Cytosolic Fe-S cluster assembly factor nubp2 OS=Oreochromis niloticus OX=8128 GN=nubp2 PE=3 SV=2
1015	519		I3JA65|I3JA65_ORENI	296.76	23	19	23	10200	14000	21	21	30	43	Carbamidomethylation; Deamidation (NQ); Mutation	145216	Uncharacterized protein OS=Oreochromis niloticus OX=8128 GN=map1s PE=4 SV=1
3333	4708		I3JSH4|I3JSH4_ORENI	133.91	21	21	21	9400	14000	3	3	5	10	Deamidation (NQ)	23728	CDP-diacylglycerol--inositol 3-phosphatidyltransferase OS=Oreochromis niloticus OX=8128 GN=cdipt PE=3 SV=2
3587	6313		A0A669BSN0|A0A669BSN0_ORENI	153.24	18	15	18	8330	14000	3	3	3	10		24005	Thioredoxin domain-containing protein 12 OS=Oreochromis niloticus OX=8128 GN=txndc12 PE=4 SV=1
1498	3024		A0A669B1Z9|A0A669B1Z9_ORENI	226.99	46	46	40	18800	13900	10	5	26	25	Deamidation (NQ); Mutation	23828	Uncharacterized protein OS=Oreochromis niloticus OX=8128 GN=rab6a PE=4 SV=1
2319	1478		A0A669CUZ4|A0A669CUZ4_ORENI	238.3	27	23	23	18500	13900	13	13	15	14	Carbamidomethylation	68853	Pescadillo homolog OS=Oreochromis niloticus OX=8128 GN=pes1 PE=3 SV=1
1900	2031		A0A669CLC8|A0A669CLC8_ORENI	238.87	39	39	33	16700	13900	12	12	22	17	Carbamidomethylation; Mutation	44942	Ubiquitin-like modifier-activating enzyme 5 OS=Oreochromis niloticus OX=8128 GN=uba5 PE=3 SV=1
1926	2204		I3K655|I3K655_ORENI	244.72	38	36	30	15300	13900	11	11	19	19	Carbamidomethylation; Mutation	47294	Ribosome biogenesis protein WDR12 OS=Oreochromis niloticus OX=8128 GN=wdr12 PE=3 SV=1
2985	4843		A0A669BNT0|A0A669BNT0_ORENI	205.33	31	29	31	13400	13900	6	6	9	10	Carbamidomethylation	18319	CS domain-containing protein OS=Oreochromis niloticus OX=8128 GN=LOC100704884 PE=3 SV=1
2111	1491		A0A669F186|A0A669F186_ORENI	236.76	6	5	6		13900	15	1	15	18	Carbamidomethylation; Deamidation (NQ); Mutation	273726	Spectrin beta chain OS=Oreochromis niloticus OX=8128 GN=LOC100692350 PE=3 SV=1
738	726		A0A669BIP2|A0A669BIP2_ORENI	319.59	57	49	54	17700	13800	28	10	50	46	Carbamidomethylation; Deamidation (NQ)	45943	V-type proton ATPase subunit C OS=Oreochromis niloticus OX=8128 PE=3 SV=1
2375	2137		A0A669EX18|A0A669EX18_ORENI	223.39	39	38	39	17100	13800	10	10	13	14	Carbamidomethylation	35557	Uncharacterized protein OS=Oreochromis niloticus OX=8128 GN=vta1 PE=3 SV=1
2295	3479		A0A669DUN8|A0A669DUN8_ORENI	225.5	75	67	52	15900	13800	11	9	12	18	Carbamidomethylation; Deamidation (NQ); Mutation	16952	Eukaryotic translation initiation factor 5A OS=Oreochromis niloticus OX=8128 GN=LOC100700271 PE=3 SV=1
2407	4876		A0A669E793|A0A669E793_ORENI	160.43	41	41	41	12600	13800	4	4	11	17	Oxidation (M); Deamidation (NQ)	12269	Small nuclear ribonucleoprotein Sm D1 OS=Oreochromis niloticus OX=8128 PE=3 SV=1
1238	390		A0A669F7D6|A0A669F7D6_ORENI	306.17	32	26	28	12300	13800	26	23	30	32	Carbamidomethylation	146729	Uncharacterized protein OS=Oreochromis niloticus OX=8128 GN=pds5a PE=4 SV=1
2057	2510		A0A669CVG8|A0A669CVG8_ORENI	249.48	34	34	34	11300	13800	13	13	19	16	Carbamidomethylation; Deamidation (NQ); Mutation	45581	Isovaleryl-CoA dehydrogenase mitochondrial OS=Oreochromis niloticus OX=8128 GN=ivd PE=3 SV=1
2846	3591		I3K4K3|I3K4K3_ORENI	198.12	16	14	16	11000	13800	6	6	10	11	Carbamidomethylation	54027	Uncharacterized protein OS=Oreochromis niloticus OX=8128 GN=mboat7 PE=4 SV=2
2288	2072		I3KDJ8|I3KDJ8_ORENI	253.84	40	31	40	9520	13800	14	14	12	18	Carbamidomethylation; Deamidation (NQ); Mutation	43942	Eukaryotic translation initiation factor 2B subunit 2 beta OS=Oreochromis niloticus OX=8128 PE=3 SV=2
1741	1690		I3KFJ0|I3KFJ0_ORENI	237.84	36	26	33	17800	13700	14	14	22	21	Carbamidomethylation	37009	Uncharacterized protein OS=Oreochromis niloticus OX=8128 GN=LOC100706563 PE=4 SV=2
1985	2920		A0A669B986|A0A669B986_ORENI	225.27	47	42	36	15300	13700	11	11	20	17	Carbamidomethylation; Mutation	32069	Ubiquitin thioesterase OS=Oreochromis niloticus OX=8128 GN=otub1 PE=3 SV=1
2166	2595		I3IXP7|I3IXP7_ORENI	208.57	29	29	26	13100	13700	7	7	17	15	Deamidation (NQ)	39696	ELAV-like protein OS=Oreochromis niloticus OX=8128 GN=LOC100706107 PE=3 SV=2
1999	1519		I3K5P0|I3K5P0_ORENI	255.5	29	23	29	11600	13700	14	14	15	21	Carbamidomethylation	61544	Phosphatidylserine lipase ABHD16A OS=Oreochromis niloticus OX=8128 GN=abhd16a PE=3 SV=2
2609	2764		I3JDC5|I3JDC5_ORENI	224.49	31	25	31	8160	13700	9	9	10	14	Carbamidomethylation	37362	BZIP domain-containing protein OS=Oreochromis niloticus OX=8128 GN=fosl1 PE=4 SV=2
1593	933		A0A669CS46|A0A669CS46_ORENI	274.39	24	24	18	26300	13600	17	17	27	20	Carbamidomethylation; Deamidation (NQ)	97986	Uncharacterized protein OS=Oreochromis niloticus OX=8128 GN=pam PE=3 SV=1
1288	630		A0A669CYD3|A0A669CYD3_ORENI	289.15	34	31	29	18100	13600	23	23	29	31	Carbamidomethylation; Deamidation (NQ); Mutation	105415	Uncharacterized protein OS=Oreochromis niloticus OX=8128 GN=LOC100694249 PE=4 SV=1
3042	3309		I3IXN6|I3IXN6_ORENI	160.18	32	32	30	18000	13600	6	6	11	7	Carbamidomethylation	25084	H/ACA ribonucleoprotein complex subunit OS=Oreochromis niloticus OX=8128 PE=3 SV=2
1690	1233		I3J3Z3|I3J3Z3_ORENI	266.03	44	37	41	13700	13600	17	14	22	22	Carbamidomethylation; Deamidation (NQ); Mutation	61454	Uncharacterized protein OS=Oreochromis niloticus OX=8128 GN=LOC100709778 PE=4 SV=2
2930	3598		A0A669FAD3|A0A669FAD3_ORENI	178.39	57	57	57	13300	13600	6	6	11	9	Carbamidomethylation; Mutation	19987	RNA-binding protein 8A OS=Oreochromis niloticus OX=8128 GN=rbm8a PE=3 SV=1
2171	1885		A0A669CLW3|A0A669CLW3_ORENI	228.71	37	32	34	8240	13600	12	12	12	20	Carbamidomethylation; Mutation	56434	RPOL4c domain-containing protein OS=Oreochromis niloticus OX=8128 GN=polr2d PE=4 SV=1
2224	1719		A0A669DS40|A0A669DS40_ORENI	253.87	28	25	28	6400	13600	12	12	16	15	Carbamidomethylation	64155	ULP_PROTEASE domain-containing protein OS=Oreochromis niloticus OX=8128 GN=LOC100696501 PE=3 SV=1
2695	3737		A0A669CHT4|A0A669CHT4_ORENI	189.56	37	37	25	17000	13500	7	7	13	10	Carbamidomethylation	17365	Eukaryotic translation initiation factor 4C OS=Oreochromis niloticus OX=8128 GN=eif1ax PE=3 SV=1
1575	2228		A0A669D0S8|A0A669D0S8_ORENI	246.4	45	42	43	15700	13500	11	9	24	24	Carbamidomethylation; Deamidation (NQ)	34921	Solute carrier family 25 member 18 OS=Oreochromis niloticus OX=8128 PE=3 SV=1
1730	1291		I3K6N0|I3K6N0_ORENI	264.4	45	44	33	14800	13500	17	17	24	19	Carbamidomethylation; Deamidation (NQ); Mutation	51053	COP9 signalosome complex subunit 2 OS=Oreochromis niloticus OX=8128 PE=3 SV=2
1104	1270		A0A669CNH7|A0A669CNH7_ORENI	274.49	34	30	33	9400	13500	20	12	32	37	Carbamidomethylation; Deamidation (NQ); Mutation	69580	Septin-type G domain-containing protein OS=Oreochromis niloticus OX=8128 GN=LOC100702031 PE=3 SV=1
2148	4288		A0A669CBR2|A0A669CBR2_ORENI	171.55	27	27	27	22100	13400	8	6	19	14	Carbamidomethylation; Mutation	29863	Uncharacterized protein OS=Oreochromis niloticus OX=8128 PE=4 SV=1
2503	3606		A0A669BSG7|A0A669BSG7_ORENI	222.31	20	18	20	18100	13400	8	7	11	15	Carbamidomethylation; Mutation	37856	Uncharacterized protein OS=Oreochromis niloticus OX=8128 GN=LOC100701010 PE=3 SV=1
2178	2482		A0A669EHL4|A0A669EHL4_ORENI	218.76	38	38	38	15600	13400	10	10	19	12	Carbamidomethylation; Deamidation (NQ); Mutation	41526	Uncharacterized protein OS=Oreochromis niloticus OX=8128 GN=LOC100695921 PE=4 SV=1
2855	2813		A0A669D3I9|A0A669D3I9_ORENI	205.92	27	27	27	14100	13400	7	7	8	13	Carbamidomethylation	44451	Ceramide glucosyltransferase OS=Oreochromis niloticus OX=8128 GN=ugcg PE=3 SV=1
1435	516		I3J779|I3J779_ORENI	294.88	33	26	27	14100	13300	24	24	29	24	Carbamidomethylation; Deamidation (NQ)	118269	Uncharacterized protein OS=Oreochromis niloticus OX=8128 GN=hps3 PE=4 SV=2
1779	2859		I3KP77|I3KP77_ORENI	184.71	35	31	31	13700	13300	11	11	19	23	Deamidation (NQ)	25075	Uncharacterized protein OS=Oreochromis niloticus OX=8128 GN=chmp2a PE=3 SV=1
1984	2192		A0A669DFK8|A0A669DFK8_ORENI	246	32	31	30	13600	13300	11	11	19	18	Carbamidomethylation; Deamidation (NQ); Mutation	52094	StAR-related lipid transfer protein 3 OS=Oreochromis niloticus OX=8128 PE=3 SV=1
1567	2658		I3K290|I3K290_ORENI	239.39	64	45	64	13300	13300	11	8	24	24	Carbamidomethylation; Oxidation (M); Deamidation (NQ); Mutation	22986	Uncharacterized protein OS=Oreochromis niloticus OX=8128 GN=LOC100708807 PE=4 SV=2
734	2008		A0A669BCP2|A0A669BCP2_ORENI	248.93	69	57	56	11900	13300	11	4	47	50	Carbamidomethylation; Oxidation (M); Deamidation (NQ); Mutation	23562	Uncharacterized protein OS=Oreochromis niloticus OX=8128 GN=rab5c PE=4 SV=1
2850	2080		A0A669CDL6|A0A669CDL6_ORENI	203.34	19	17	16	9870	13300	13	13	10	11	Carbamidomethylation; Mutation	88825	TGc domain-containing protein OS=Oreochromis niloticus OX=8128 GN=LOC100690141 PE=3 SV=1
1693	2232		I3K4T9|I3K4T9_ORENI	219.27	28	21	26	9500	13300	11	11	18	26	Deamidation (NQ); Mutation	74443	Beta-glucuronidase OS=Oreochromis niloticus OX=8128 PE=3 SV=2
1523	317		I3KVT6|I3KVT6_ORENI	281.43	38	37	34	17300	13200	20	20	29	20	Carbamidomethylation; Deamidation (NQ)	86457	Conserved oligomeric Golgi complex subunit 7 OS=Oreochromis niloticus OX=8128 PE=3 SV=2
1635	1343		A0A669F4D3|A0A669F4D3_ORENI	244.18	43	41	34	13100	13200	16	16	23	23	Carbamidomethylation; Deamidation (NQ); Mutation	56406	Succinate-semialdehyde dehydrogenase OS=Oreochromis niloticus OX=8128 GN=LOC102082621 PE=3 SV=1
1713	907		I3KLY9|I3KLY9_ORENI	268.23	25	22	22	10900	13200	17	17	22	21	Carbamidomethylation; Deamidation (NQ)	97500	Mannosyl-oligosaccharide glucosidase OS=Oreochromis niloticus OX=8128 GN=mogs PE=3 SV=1
2059	1803		A0A669ETS1|A0A669ETS1_ORENI	228.79	29	21	24	10100	13200	14	14	12	23	Carbamidomethylation; Deamidation (NQ); Mutation	69366	Branchpoint-bridging protein OS=Oreochromis niloticus OX=8128 PE=3 SV=1
2928	3251		I3JF70|I3JF70_ORENI	197.89	51	45	51	13500	13100	6	6	10	10	Carbamidomethylation	16434	GLI pathogenesis-related 2 like OS=Oreochromis niloticus OX=8128 PE=4 SV=2
2073	1811		A0A669F1S9|A0A669F1S9_ORENI	255.22	23	19	23	13200	13100	12	12	20	14	Carbamidomethylation; Deamidation (NQ)	80138	eIF-2B GDP-GTP exchange factor subunit epsilon OS=Oreochromis niloticus OX=8128 GN=eif2b5 PE=3 SV=1
2332	1027		I3J8E9|I3J8E9_ORENI	239.95	25	23	18	13200	13100	15	14	15	14	Carbamidomethylation	87213	Uncharacterized protein OS=Oreochromis niloticus OX=8128 GN=aplp2 PE=3 SV=2
2004	1654		I3KQN0|I3KQN0_ORENI	245.33	45	39	41	8490	13100	13	12	17	19	Carbamidomethylation	55972	Aldedh domain-containing protein OS=Oreochromis niloticus OX=8128 GN=LOC100703463 PE=3 SV=2
2075	2207		A0A669DH30|A0A669DH30_ORENI	259.37	28	17	26	5120	13100	15	15	13	21	Carbamidomethylation; Deamidation (NQ); Mutation	63182	Amine oxidase OS=Oreochromis niloticus OX=8128 PE=3 SV=1
1720	876		I3KAV2|I3KAV2_ORENI	283.11	33	26	28	157000	13000	19	19	21	22	Carbamidomethylation; Mutation	78616	Hydroxysteroid (17-beta) dehydrogenase 4 OS=Oreochromis niloticus OX=8128 PE=4 SV=2
1531	606		I3KWP2|I3KWP2_ORENI	284.06	47	45	36	16600	13000	21	21	29	20	Carbamidomethylation; Mutation	60647	Uncharacterized protein OS=Oreochromis niloticus OX=8128 GN=LOC100697673 PE=3 SV=2
2047	1373		I3JD55|I3JD55_ORENI	266.18	43	43	43	13100	13000	14	14	17	18	Carbamidomethylation	45289	WH1 domain-containing protein OS=Oreochromis niloticus OX=8128 GN=vasp PE=3 SV=2
799	245		A0A669CZL2|A0A669CZL2_ORENI	320.02	55	46	51	12700	13000	26	15	44	46	Carbamidomethylation; Deamidation (NQ); Mutation	61419	Adenosylhomocysteinase-like 1 OS=Oreochromis niloticus OX=8128 PE=3 SV=1
1865	551		A0A669D3Z1|A0A669D3Z1_ORENI	294.87	14	9	12	8370	13000	21	21	12	27	Carbamidomethylation; Deamidation (NQ)	281792	Uncharacterized protein OS=Oreochromis niloticus OX=8128 GN=ahctf1 PE=4 SV=1
1844	2005		I3IUB7|I3IUB7_ORENI	232.2	36	25	34	5680	13000	13	13	20	20	Carbamidomethylation; Oxidation (M); Deamidation (NQ); Mutation	61567	Squalene monooxygenase OS=Oreochromis niloticus OX=8128 PE=3 SV=2
2461	3025		I3IWF4|I3IWF4_ORENI	232.19	34	34	31	28100	12900	9	9	13	14	Carbamidomethylation; Mutation	43051	Uncharacterized protein OS=Oreochromis niloticus OX=8128 GN=LOC100711459 PE=4 SV=2
910	868		A0A669CQC2|A0A669CQC2_ORENI	306.14	52	50	50	14200	12900	22	13	41	39	Carbamidomethylation; Deamidation (NQ); Mutation	47713	Flotillin OS=Oreochromis niloticus OX=8128 GN=FLOT2 PE=3 SV=1
2189	2557		A0A669D9J8|A0A669D9J8_ORENI	169.05	42	36	42	14000	12900	9	6	17	15		22325	Uncharacterized protein OS=Oreochromis niloticus OX=8128 GN=rab13 PE=4 SV=1
5112	11466		A0A669EL99|A0A669EL99_ORENI	96.19	5	5	5	13400	12900	1	1	2	2		30989	Peptide-methionine (S)-S-oxide reductase OS=Oreochromis niloticus OX=8128 GN=LOC100706411 PE=3 SV=1
939	1648		A0A669DS30|A0A669DS30_ORENI	266.71	55	55	55	13000	12900	15	8	42	36	Carbamidomethylation; Deamidation (NQ); Mutation	43658	Septin OS=Oreochromis niloticus OX=8128 GN=LOC100700755 PE=3 SV=1
1687	682		I3KLI1|I3KLI1_ORENI	285.12	41	37	36	13000	12900	19	19	22	22		73754	Coiled-coil domain-containing protein 93 OS=Oreochromis niloticus OX=8128 GN=ccdc93 PE=3 SV=1
2651	3829		I3KKY2|I3KKY2_ORENI	170.63	39	39	39	11100	12900	6	6	15	9	Carbamidomethylation	18672	S-phase kinase-associated protein 1 OS=Oreochromis niloticus OX=8128 GN=skp1 PE=3 SV=1
1483	700		A0A669DEC4|A0A669DEC4_ORENI	296.8	33	30	31	9640	12900	18	18	26	25	Carbamidomethylation; Deamidation (NQ); Mutation	94769	MIF4G domain-containing protein OS=Oreochromis niloticus OX=8128 GN=NCBP1 PE=3 SV=1
2539	1796		A0A669DJZ1|A0A669DJZ1_ORENI	251.49	37	28	37	7800	12900	12	12	9	16	Carbamidomethylation	56402	Uncharacterized protein OS=Oreochromis niloticus OX=8128 PE=4 SV=1
2539	1797		A0A669EED8|A0A669EED8_ORENI	251.49	36	27	36	7800	12900	12	12	9	16	Carbamidomethylation	58482	Uncharacterized protein OS=Oreochromis niloticus OX=8128 PE=4 SV=1
2776	1682		A0A669AVC5|A0A669AVC5_ORENI	195.43	43	28	40	3440	12900	14	14	10	12	Mutation	43179	Protein pelota homolog OS=Oreochromis niloticus OX=8128 GN=pelo PE=3 SV=1
1553	618		A0A669BNF0|A0A669BNF0_ORENI	292.37	26	21	25	12800	12800	22	22	24	24	Carbamidomethylation; Deamidation (NQ); Mutation	120336	Pre-mRNA-processing factor 6 OS=Oreochromis niloticus OX=8128 GN=prpf6 PE=4 SV=1
1754	3886		A0A669C718|A0A669C718_ORENI	220.27	62	45	62	9450	12800	11	6	21	22		16275	Cytochrome c oxidase subunit 5A mitochondrial OS=Oreochromis niloticus OX=8128 PE=3 SV=1
2705	3268		A0A669BPS2|A0A669BPS2_ORENI	194.75	25	25	23	18600	12700	9	9	13	10	Carbamidomethylation; Mutation	42569	Phospholipid scramblase OS=Oreochromis niloticus OX=8128 PE=3 SV=1
2290	3433		I3J743|I3J743_ORENI	192.55	32	31	32	13400	12700	8	8	13	17	Carbamidomethylation	36809	Uncharacterized protein OS=Oreochromis niloticus OX=8128 PE=4 SV=2
1215	1152		A0A669CVG9|A0A669CVG9_ORENI	295.47	42	37	36	13200	12700	20	11	32	32	Carbamidomethylation; Deamidation (NQ)	58318	Non-specific serine/threonine protein kinase OS=Oreochromis niloticus OX=8128 PE=4 SV=1
2435	2197		I3KNH0|I3KNH0_ORENI	247.69	58	57	55	10300	12700	12	12	12	15	Carbamidomethylation	27562	OCIA domain-containing protein OS=Oreochromis niloticus OX=8128 GN=ociad1 PE=4 SV=2
2191	3328		I3K4Z5|I3K4Z5_ORENI	196.77	46	46	42	10200	12700	7	7	16	16	Deamidation (NQ)	25566	Glutathione S-transferase kappa OS=Oreochromis niloticus OX=8128 GN=gstk1 PE=3 SV=2
2516	3703		A0A669F7H6|A0A669F7H6_ORENI	204.45	22	22	22	17900	12600	7	7	14	12	Carbamidomethylation; Mutation	47150	Uncharacterized protein OS=Oreochromis niloticus OX=8128 GN=LOC100695535 PE=3 SV=1
575	1550		I3J2U4|I3J2U4_ORENI	285.1	70	70	70	17100	12600	15	2	61	53	Deamidation (NQ)	24448	Uncharacterized protein OS=Oreochromis niloticus OX=8128 GN=LOC100697758 PE=4 SV=1
2318	2533		A0A669CWE1|A0A669CWE1_ORENI	219.12	38	34	35	15400	12600	9	9	17	12	Carbamidomethylation; Deamidation (NQ)	29006	Uncharacterized protein OS=Oreochromis niloticus OX=8128 GN=LOC100704819 PE=4 SV=1
2138	2102		A0A669ETM3|A0A669ETM3_ORENI	263.17	45	39	40	13900	12600	12	12	17	16	Carbamidomethylation; Mutation	46459	N-acetylglucosamine-6-phosphate deacetylase OS=Oreochromis niloticus OX=8128 PE=3 SV=1
2499	2424		I3JIT2|I3JIT2_ORENI	212.63	45	38	45	8270	12600	8	8	9	17		30237	NADH dehydrogenase [ubiquinone] iron-sulfur protein 3 mitochondrial OS=Oreochromis niloticus OX=8128 GN=ndufs3 PE=3 SV=2
1450	1725		I3KHI4|I3KHI4_ORENI	261.22	23	21	21	14900	12500	14	14	27	25	Carbamidomethylation; Deamidation (NQ); Mutation	81878	Uncharacterized protein OS=Oreochromis niloticus OX=8128 GN=LOC100711582 PE=4 SV=2
1135	524		I3JQF6|I3JQF6_ORENI	306.87	20	17	17	14200	12500	29	25	36	31	Carbamidomethylation; Deamidation (NQ)	242750	Dedicator of cytokinesis 7 OS=Oreochromis niloticus OX=8128 PE=3 SV=2
2446	1701		A0A669EKL4|A0A669EKL4_ORENI	238.87	25	24	20	13200	12500	12	12	15	12	Carbamidomethylation	79687	Methylenetetrahydrofolate reductase OS=Oreochromis niloticus OX=8128 GN=mthfr PE=3 SV=1
3362	4934		A0A669DPU5|A0A669DPU5_ORENI	139.29	14	14	14	12800	12500	3	3	8	7	Carbamidomethylation	27172	Uncharacterized protein OS=Oreochromis niloticus OX=8128 GN=LOC100697973 PE=3 SV=1
2273	1714		A0A669DSM5|A0A669DSM5_ORENI	240.55	38	36	35	12400	12500	11	11	14	16	Carbamidomethylation	52465	Bleomycin hydrolase OS=Oreochromis niloticus OX=8128 GN=blmh PE=3 SV=1
2298	1862		I3KF32|I3KF32_ORENI	258.77	24	23	20	9810	12500	14	14	13	17	Carbamidomethylation; Deamidation (NQ); Mutation	88414	Chloride channel protein OS=Oreochromis niloticus OX=8128 GN=clcn7 PE=3 SV=2
2223	2165		I3K0U0|I3K0U0_ORENI	222.85	21	15	16	8740	12500	9	9	16	15	Carbamidomethylation	63110	Cleavage and polyadenylation specificity factor subunit 6 OS=Oreochromis niloticus OX=8128 GN=cpsf6 PE=3 SV=1
2285	1876		A0A669CIE8|A0A669CIE8_ORENI	239.26	53	35	53	8620	12500	13	11	12	18	Carbamidomethylation; Oxidation (M); Deamidation (NQ); Mutation	36164	Uncharacterized protein OS=Oreochromis niloticus OX=8128 GN=LOC100696843 PE=3 SV=1
2428	2220		A0A669BI19|A0A669BI19_ORENI	239.13	26	23	25	14500	12400	10	10	14	13	Carbamidomethylation; Mutation	64334	Uncharacterized protein OS=Oreochromis niloticus OX=8128 GN=slc30a6 PE=3 SV=1
2987	3222		A0A669EZ76|A0A669EZ76_ORENI	228.46	58	54	50	13500	12400	6	5	10	9	Deamidation (NQ)	18157	Actin-related protein 2/3 complex subunit 5 OS=Oreochromis niloticus OX=8128 PE=3 SV=1
2709	3430		A0A669BFZ6|A0A669BFZ6_ORENI	197.04	17	17	17	13100	12400	7	7	11	12		55531	MFS domain-containing protein OS=Oreochromis niloticus OX=8128 PE=3 SV=1
2569	1867		I3JZV4|I3JZV4_ORENI	240.99	39	32	37	11500	12400	10	10	12	13	Carbamidomethylation	47764	Uncharacterized protein OS=Oreochromis niloticus OX=8128 GN=nif3l1 PE=3 SV=2
1634	930		I3KES5|I3KES5_ORENI	266.71	40	38	31	11400	12400	17	17	23	22	Carbamidomethylation; Deamidation (NQ); Mutation	59450	Apoptosis inhibitor 5 OS=Oreochromis niloticus OX=8128 PE=3 SV=2
2977	2864		I3KAF4|I3KAF4_ORENI	191.8	37	25	37	10900	12400	9	9	9	10	Carbamidomethylation; Mutation	35079	Uncharacterized protein OS=Oreochromis niloticus OX=8128 GN=ufd1 PE=3 SV=2
1485	970		I3KMI2|I3KMI2_ORENI	257.63	31	28	29	15800	12300	19	19	31	20	Carbamidomethylation	73962	Nucleolar GTP-binding protein 1 OS=Oreochromis niloticus OX=8128 PE=3 SV=2
1319	823		A0A669EAS2|A0A669EAS2_ORENI	287.01	35	29	31	13900	12300	20	16	31	27	Carbamidomethylation; Deamidation (NQ); Mutation	86461	Disintegrin and metalloproteinase domain-containing protein 10 OS=Oreochromis niloticus OX=8128 GN=adam10 PE=4 SV=1
2096	1489		I3KAX9|I3KAX9_ORENI	253.76	39	35	39	13500	12300	13	13	15	19	Carbamidomethylation; Deamidation (NQ)	51211	UEV domain-containing protein OS=Oreochromis niloticus OX=8128 GN=LOC100696066 PE=4 SV=1
2373	2525		I3JNX2|I3JNX2_ORENI	230.2	24	21	24	12400	12300	8	8	13	15	Carbamidomethylation	48031	Uncharacterized protein OS=Oreochromis niloticus OX=8128 GN=LOC100701247 PE=4 SV=1
1641	1142		I3JTR2|I3JTR2_ORENI	267.4	41	37	30	11300	12300	15	11	22	24	Carbamidomethylation; Deamidation (NQ)	59610	Vesicle-fusing ATPase OS=Oreochromis niloticus OX=8128 PE=3 SV=2
2440	1883		A0A669DJ37|A0A669DJ37_ORENI	227.17	45	45	32	10300	12300	12	12	16	11	Carbamidomethylation; Mutation	36586	Uncharacterized protein OS=Oreochromis niloticus OX=8128 GN=bpnt1 PE=3 SV=1
2281	2718		I3J759|I3J759_ORENI	224.85	41	41	38	10300	12300	9	9	14	16	Deamidation (NQ); Mutation	34527	DDRGK domain-containing protein 1 OS=Oreochromis niloticus OX=8128 GN=DDRGK1 PE=3 SV=2
2392	2164		I3JZ17|I3JZ17_ORENI	228.93	50	43	50	9870	12300	10	10	15	13	Carbamidomethylation; Deamidation (NQ)	31764	Malectin domain-containing protein OS=Oreochromis niloticus OX=8128 GN=mlec PE=3 SV=2
1932	2634		I3JV16|I3JV16_ORENI	238.69	37	29	37	7130	12300	9	9	16	22	Carbamidomethylation; Deamidation (NQ); Mutation	41311	BRISC and BRCA1-A complex member 1 OS=Oreochromis niloticus OX=8128 GN=babam1 PE=3 SV=2
2349	1391		I3JWY8|I3JWY8_ORENI	248.56	36	36	36	13100	12200	13	13	15	13	Carbamidomethylation	53631	Uncharacterized protein OS=Oreochromis niloticus OX=8128 GN=dbnl PE=3 SV=1
2822	2120		A0A669CG57|A0A669CG57_ORENI	180.83	22	12	18	12900	12200	8	8	10	11	Carbamidomethylation; Deamidation (NQ)	65199	Uncharacterized protein OS=Oreochromis niloticus OX=8128 GN=ptpn9 PE=4 SV=1
2749	2493		I3JGR9|I3JGR9_ORENI	223.13	38	35	32	11800	12200	8	8	11	11	Deamidation (NQ)	31417	AB hydrolase-1 domain-containing protein OS=Oreochromis niloticus OX=8128 GN=bphl PE=4 SV=1
2842	3551		I3KGI6|I3KGI6_ORENI	168.84	30	25	30	7660	12200	5	5	9	12	Carbamidomethylation; Deamidation (NQ)	23831	NADH dehydrogenase [ubiquinone] iron-sulfur protein 8 mitochondrial OS=Oreochromis niloticus OX=8128 GN=ndufs8 PE=3 SV=1
4905	11468		A0A669D8Q5|A0A669D8Q5_ORENI	81.13	29	29	29	6090	12200	1	1	2	3		6091	Uncharacterized protein OS=Oreochromis niloticus OX=8128 PE=4 SV=1
892	447		I3JSX8|I3JSX8_ORENI	302.8	33	28	27	21900	12100	33	33	44	37	Carbamidomethylation; Deamidation (NQ); Mutation	143102	NUC173 domain-containing protein OS=Oreochromis niloticus OX=8128 GN=rrp12 PE=3 SV=1
1479	323		A0A669DAD8|A0A669DAD8_ORENI	292.35	45	41	35	21200	12100	25	25	27	24	Carbamidomethylation; Deamidation (NQ); Mutation	86600	Uncharacterized protein OS=Oreochromis niloticus OX=8128 GN=sema3c PE=3 SV=1
1683	710		A0A669ES60|A0A669ES60_ORENI	272.4	22	20	18	13800	12100	21	21	24	20	Carbamidomethylation; Deamidation (NQ)	133923	Phospholipid-transporting ATPase OS=Oreochromis niloticus OX=8128 GN=ATP8A1 PE=3 SV=1
1524	1021		I3JQW5|I3JQW5_ORENI	283.97	41	33	41	12700	12100	16	16	22	27	Carbamidomethylation; Deamidation (NQ); Mutation	67903	Uncharacterized protein OS=Oreochromis niloticus OX=8128 GN=pgm2 PE=3 SV=2
1892	3508		I3KXP1|I3KXP1_ORENI	234.3	47	32	47	10900	12100	8	7	16	23	Carbamidomethylation	21188	Uncharacterized protein OS=Oreochromis niloticus OX=8128 GN=LOC100698667 PE=4 SV=1
2961	3330		A0A669B1G0|A0A669B1G0_ORENI	182.52	18	14	17	10300	12100	10	10	9	10	Carbamidomethylation; Deamidation (NQ); Mutation	79627	Sodium/hydrogen exchanger OS=Oreochromis niloticus OX=8128 PE=3 SV=1
3151	2812		I3JS22|I3JS22_ORENI	160.87	41	36	41	8550	12100	7	7	7	10	Carbamidomethylation	21052	UBC core domain-containing protein OS=Oreochromis niloticus OX=8128 GN=ube2m PE=3 SV=1
2078	950		A0A669BPY9|A0A669BPY9_ORENI	251.51	26	18	23	8330	12100	15	15	14	20	Carbamidomethylation	84689	Arachidonate--CoA ligase OS=Oreochromis niloticus OX=8128 GN=LOC100706142 PE=4 SV=1
1991	776		I3JN76|I3JN76_ORENI	244.41	21	14	17	7530	12100	19	19	19	17	Carbamidomethylation; Deamidation (NQ)	151946	Uncharacterized protein OS=Oreochromis niloticus OX=8128 GN=cpd PE=3 SV=1
1442	449		A0A669E0K6|A0A669E0K6_ORENI	281.92	24	19	19	4430	12100	22	22	29	22	Carbamidomethylation; Deamidation (NQ); Mutation	176143	DNA-directed RNA polymerase subunit OS=Oreochromis niloticus OX=8128 PE=3 SV=1
993	3272		A0A669ETL5|A0A669ETL5_ORENI	260.55	50	50	50	18600	12000	13	7	39	36	Carbamidomethylation; Oxidation (M); Deamidation (NQ); Mutation	21105	40S ribosomal protein S17 OS=Oreochromis niloticus OX=8128 PE=3 SV=1
2715	3849		A0A669D2V1|A0A669D2V1_ORENI	222.75	24	18	24	9610	12000	8	8	10	13	Carbamidomethylation; Deamidation (NQ); Mutation	61116	Uncharacterized protein OS=Oreochromis niloticus OX=8128 GN=hacl1 PE=3 SV=1
3574	7847		A0A669DYC0|A0A669DYC0_ORENI	146.21	34	34	34	8800	12000	4	4	6	7	Carbamidomethylation	11125	Pyrin domain-containing protein OS=Oreochromis niloticus OX=8128 PE=4 SV=1
1448	622		I3KQ15|I3KQ15_ORENI	297.13	31	31	28	25300	11900	22	22	27	25	Oxidation (M); Deamidation (NQ)	94677	C2 domain-containing protein OS=Oreochromis niloticus OX=8128 GN=cc2d1b PE=3 SV=1
1806	1175		A0A669F3I4|A0A669F3I4_ORENI	255.57	38	36	28	16300	11900	15	15	20	21	Carbamidomethylation; Deamidation (NQ); Mutation	63768	Uncharacterized protein OS=Oreochromis niloticus OX=8128 GN=LOC100707918 PE=4 SV=1
1611	2126		A0A669BTW8|A0A669BTW8_ORENI	230.15	51	45	45	14700	11900	16	15	25	22	Carbamidomethylation; Mutation	31634	Aldo_ket_red domain-containing protein OS=Oreochromis niloticus OX=8128 GN=LOC100712401 PE=3 SV=1
2713	4538		A0A669CB14|A0A669CB14_ORENI	207.18	45	45	45	14700	11900	5	5	12	11	Carbamidomethylation	12803	Uncharacterized protein OS=Oreochromis niloticus OX=8128 GN=mtpn PE=4 SV=1
1813	1344		I3JJG8|I3JJG8_ORENI	268	39	37	37	12100	11900	15	15	24	17	Carbamidomethylation; Mutation	59095	Protein arginine methyltransferase 3 OS=Oreochromis niloticus OX=8128 PE=4 SV=2
2242	3063		I3JY28|I3JY28_ORENI	224.36	63	63	57	10600	11900	7	7	17	14	Carbamidomethylation; Deamidation (NQ)	18618	Glutaredoxin domain-containing protein OS=Oreochromis niloticus OX=8128 GN=glrx2 PE=4 SV=1
2126	1818		I3KR99|I3KR99_ORENI	232.48	24	21	23	10200	11900	12	12	16	17	Carbamidomethylation; Deamidation (NQ); Mutation	65591	Uncharacterized protein OS=Oreochromis niloticus OX=8128 GN=aspscr1 PE=4 SV=2
2442	2013		I3JGL9|I3JGL9_ORENI	248.65	35	35	32	9440	11900	10	10	16	11	Deamidation (NQ)	45411	Uncharacterized protein OS=Oreochromis niloticus OX=8128 GN=dap3 PE=3 SV=2
2274	1729		A0A669CRQ9|A0A669CRQ9_ORENI	211.12	39	26	35	8900	11900	14	14	13	17	Carbamidomethylation; Deamidation (NQ); Mutation	54078	Epoxide hydrolase OS=Oreochromis niloticus OX=8128 GN=LOC100711364 PE=3 SV=1
217	563		A0A669E086|A0A669E086_ORENI	358.46	70	56	65	7580	11900	32	8	108	111	Carbamidomethylation; Oxidation (M); Deamidation (NQ); Mutation	46792	RNA helicase OS=Oreochromis niloticus OX=8128 GN=eif4a2 PE=3 SV=1
2113	1281		I3K3A7|I3K3A7_ORENI	240.61	21	12	20	3940	11900	17	13	15	18	Carbamidomethylation; Mutation	122208	HTH La-type RNA-binding domain-containing protein OS=Oreochromis niloticus OX=8128 GN=LOC100690925 PE=4 SV=2
3524	5075		A0A669EF56|A0A669EF56_ORENI	108.01	10	9	10	13600	11800	5	4	7	6	Carbamidomethylation; Mutation	44468	Fructose-bisphosphate aldolase OS=Oreochromis niloticus OX=8128 PE=3 SV=1
2843	3653		I3K4G9|I3K4G9_ORENI	187.68	44	39	38	12400	11800	7	7	11	10	Carbamidomethylation; Mutation	16437	U6 snRNA-associated Sm-like protein LSm4 OS=Oreochromis niloticus OX=8128 GN=lsm4 PE=3 SV=1
2465	3945		I3IXZ2|I3IXZ2_ORENI	174.56	32	29	32	12000	11800	7	7	15	12	Carbamidomethylation; Deamidation (NQ); Mutation	35816	Uncharacterized protein OS=Oreochromis niloticus OX=8128 GN=aga PE=3 SV=1
1547	2691		I3J6P2|I3J6P2_ORENI	222.69	62	62	58	11700	11800	11	5	25	24	Deamidation (NQ); Mutation	22502	Small monomeric GTPase OS=Oreochromis niloticus OX=8128 GN=LOC100704913 PE=3 SV=1
1609	1987		A0A669EW00|A0A669EW00_ORENI	241.69	52	52	42	10200	11800	11	11	28	19	Carbamidomethylation	37543	Si:ch211-117n7.7 OS=Oreochromis niloticus OX=8128 PE=4 SV=1
2828	3891		I3KUB6|I3KUB6_ORENI	174.17	44	44	37	9500	11800	5	5	12	9	Deamidation (NQ)	26141	t-SNARE coiled-coil homology domain-containing protein OS=Oreochromis niloticus OX=8128 GN=vti1b PE=3 SV=1
2970	3542		I3JZ01|I3JZ01_ORENI	145.89	22	18	22	14700	11700	7	7	9	10	Deamidation (NQ)	30992	1-acyl-sn-glycerol-3-phosphate acyltransferase OS=Oreochromis niloticus OX=8128 GN=LOC100701022 PE=3 SV=2
2079	1404		I3KQ54|I3KQ54_ORENI	271.49	60	60	47	13600	11700	14	14	19	15	Carbamidomethylation; Deamidation (NQ)	34620	Uncharacterized protein OS=Oreochromis niloticus OX=8128 GN=napg PE=3 SV=1
2147	2868		I3KQG2|I3KQG2_ORENI	243.09	37	37	34	13200	11700	11	11	19	14		33660	Protein YIPF OS=Oreochromis niloticus OX=8128 GN=yipf1 PE=3 SV=2
1509	1262		A0A669DGT2|A0A669DGT2_ORENI	283.42	28	20	24	11500	11700	16	7	24	26	Carbamidomethylation; Oxidation (M); Deamidation (NQ)	71373	Polyadenylate-binding protein OS=Oreochromis niloticus OX=8128 PE=3 SV=1
915	502		I3JIX2|I3JIX2_ORENI	310.73	23	20	18	11000	11700	30	30	41	38	Carbamidomethylation; Deamidation (NQ)	223140	DNA helicase OS=Oreochromis niloticus OX=8128 GN=LOC100705962 PE=3 SV=2
2389	1674		I3KCK6|I3KCK6_ORENI	229.16	12	10	10	9100	11700	13	13	16	12	Carbamidomethylation; Mutation	175510	Nup214_FG domain-containing protein OS=Oreochromis niloticus OX=8128 PE=4 SV=2
2664	3779		A0A669C271|A0A669C271_ORENI	170.61	34	25	34	6590	11700	6	6	10	13	Deamidation (NQ)	19940	Adenine phosphoribosyltransferase OS=Oreochromis niloticus OX=8128 GN=aprt PE=3 SV=1
2468	3000		I3JDR5|I3JDR5_ORENI	226.99	46	25	46	6280	11700	9	9	11	16	Carbamidomethylation; Mutation	40989	Uncharacterized protein OS=Oreochromis niloticus OX=8128 GN=nup43 PE=4 SV=1
2263	1313		A0A669BE47|A0A669BE47_ORENI	245.56	30	20	30	4960	11700	13	13	8	22	Carbamidomethylation; Oxidation (M); Deamidation (NQ)	80946	Polypeptide N-acetylgalactosaminyltransferase OS=Oreochromis niloticus OX=8128 PE=3 SV=1
2327	1903		I3K081|I3K081_ORENI	223.18	36	31	29	14100	11600	11	11	18	11	Deamidation (NQ); Mutation	51632	Glycerophosphocholine cholinephosphodiesterase OS=Oreochromis niloticus OX=8128 GN=enpp6 PE=3 SV=2
2752	2457		A0A669CVU9|A0A669CVU9_ORENI	235.25	47	33	44	11900	11600	8	8	11	11	Carbamidomethylation; Mutation	31559	Glycine N-acyltransferase-like protein OS=Oreochromis niloticus OX=8128 GN=LOC106097937 PE=3 SV=1
1268	327		I3J206|I3J206_ORENI	299.02	43	29	42	11200	11600	25	25	26	35	Carbamidomethylation; Deamidation (NQ); Mutation	102540	Utp13 domain-containing protein OS=Oreochromis niloticus OX=8128 GN=tbl3 PE=4 SV=1
2580	2714		I3K1Q9|I3K1Q9_ORENI	221.25	32	28	29	9390	11600	9	9	12	13	Carbamidomethylation; Deamidation (NQ); Mutation	40432	L-type lectin-like domain-containing protein OS=Oreochromis niloticus OX=8128 GN=LOC100692306 PE=4 SV=2
396	1604		I3IVR9|I3IVR9_ORENI	329.25	86	86	86	9260	11600	23	5	69	79	Carbamidomethylation; Deamidation (NQ); Mutation	23968	Ras-related protein Rab-14 OS=Oreochromis niloticus OX=8128 GN=LOC100697822 PE=3 SV=1
2704	3076		I3KGI5|I3KGI5_ORENI	180.42	22	22	22	9230	11600	7	7	13	10	Carbamidomethylation	37515	Uncharacterized protein OS=Oreochromis niloticus OX=8128 GN=GHITM PE=4 SV=2
1714	514		A0A669CU03|A0A669CU03_ORENI	297.2	21	18	16	9190	11600	19	19	21	22	Carbamidomethylation; Deamidation (NQ)	170684	Uncharacterized protein OS=Oreochromis niloticus OX=8128 GN=aqr PE=3 SV=1
1439	3889		I3KRV4|I3KRV4_ORENI	200.42	52	52	52	8630	11600	9	1	31	22	Carbamidomethylation; Deamidation (NQ)	14365	Serine and arginine rich splicing factor 3 OS=Oreochromis niloticus OX=8128 GN=SRSF3 PE=4 SV=2
1964	1555		A0A669BLR8|A0A669BLR8_ORENI	213	20	15	18	8110	11600	12	12	16	21	Carbamidomethylation; Deamidation (NQ)	103755	Uncharacterized protein OS=Oreochromis niloticus OX=8128 PE=3 SV=1
4888	5007		I3J615|I3J615_ORENI	95.82	6	4	6	2580	11600	3	3	2	3		62646	Multidrug and toxin extrusion protein OS=Oreochromis niloticus OX=8128 GN=LOC100693082 PE=3 SV=1
4705	4108		I3JCN6|I3JCN6_ORENI	135.34	23	7	23	2020	11600	4	4	1	4	Carbamidomethylation	29468	Tetratricopeptide repeat domain 9C OS=Oreochromis niloticus OX=8128 PE=4 SV=2
3184	3750		I3IZD9|I3IZD9_ORENI	204.94	30	14	30	9010	11500	9	9	6	11	Carbamidomethylation; Mutation	46209	PKS_ER domain-containing protein OS=Oreochromis niloticus OX=8128 GN=cryzl1 PE=4 SV=2
2302	1202		I3KL02|I3KL02_ORENI	251.66	18	10	18	6540	11500	14	14	13	16	Carbamidomethylation	133789	RNA helicase OS=Oreochromis niloticus OX=8128 PE=4 SV=2
2437	2725		I3JD48|I3JD48_ORENI	238.36	40	38	37	14400	11400	10	10	15	12	Carbamidomethylation; Mutation	34422	Syntaxin 5A OS=Oreochromis niloticus OX=8128 PE=3 SV=2
2321	2170		I3J1Z1|I3J1Z1_ORENI	221.06	33	28	26	13300	11400	11	11	15	14	Carbamidomethylation; Deamidation (NQ); Mutation	58818	Uncharacterized protein OS=Oreochromis niloticus OX=8128 GN=TOM1L2 PE=3 SV=1
2117	980		A0A669CA34|A0A669CA34_ORENI	273.36	23	23	19	12100	11400	15	15	18	15	Carbamidomethylation; Deamidation (NQ)	119694	Uncharacterized protein OS=Oreochromis niloticus OX=8128 GN=rasa1 PE=4 SV=1
1207	1819		A0A669F0X1|A0A669F0X1_ORENI	264.82	34	29	34	9690	11400	18	11	34	30	Carbamidomethylation; Oxidation (M); Mutation	43492	Isocitrate dehydrogenase [NAD] subunit mitochondrial OS=Oreochromis niloticus OX=8128 GN=LOC100691871 PE=3 SV=1
1924	1254		I3KJA8|I3KJA8_ORENI	269.57	25	21	23	9530	11400	16	16	17	21	Carbamidomethylation; Mutation	93156	Uncharacterized protein OS=Oreochromis niloticus OX=8128 GN=wdr75 PE=4 SV=1
3180	4434		A0A669DFH9|A0A669DFH9_ORENI	136.57	12	12	12	9310	11400	5	5	7	10	Deamidation (NQ)	53921	Uncharacterized protein OS=Oreochromis niloticus OX=8128 GN=LOC100707138 PE=3 SV=1
1157	1728		A0A669CGJ7|A0A669CGJ7_ORENI	276.73	46	43	46	6810	11400	14	5	31	36	Carbamidomethylation; Deamidation (NQ); Mutation	37427	Pribosyltran_N domain-containing protein OS=Oreochromis niloticus OX=8128 PE=3 SV=1
1825	764		I3KQ49|I3KQ49_ORENI	276.36	25	15	24	6330	11400	19	19	16	24	Carbamidomethylation; Deamidation (NQ); Mutation	138569	Importin N-terminal domain-containing protein OS=Oreochromis niloticus OX=8128 GN=XPO5 PE=3 SV=2
2055	1898		A0A669CI30|A0A669CI30_ORENI	253.38	42	40	38	20500	11300	13	13	18	17	Carbamidomethylation; Deamidation (NQ)	39588	Uncharacterized protein OS=Oreochromis niloticus OX=8128 GN=LOC106097098 PE=4 SV=1
862	520		I3JLR7|I3JLR7_ORENI	331.66	19	18	15	16400	11300	39	38	47	37	Carbamidomethylation; Mutation	346603	Non-specific serine/threonine protein kinase OS=Oreochromis niloticus OX=8128 GN=trio PE=3 SV=2
3327	3690		A0A669EPS0|A0A669EPS0_ORENI	182.54	22	19	17	10300	11300	7	7	8	7	Deamidation (NQ); Mutation	50405	Thioredoxin domain-containing protein OS=Oreochromis niloticus OX=8128 GN=TMX3 PE=4 SV=1
2827	3188		I3J513|I3J513_ORENI	180.91	46	38	46	9320	11300	6	5	9	12	Carbamidomethylation; Deamidation (NQ)	22526	Ubiquitin-conjugating enzyme E2 variant 1 OS=Oreochromis niloticus OX=8128 PE=4 SV=2
2052	1612		A0A669BH96|A0A669BH96_ORENI	247.54	35	32	34	8650	11300	12	12	17	18	Carbamidomethylation; Oxidation (M); Deamidation (NQ)	57689	PCI domain-containing protein OS=Oreochromis niloticus OX=8128 GN=gps1 PE=3 SV=1
2370	1495		A0A669EYR2|A0A669EYR2_ORENI	246.4	42	36	39	8320	11300	11	11	11	17	Carbamidomethylation	38230	J domain-containing protein OS=Oreochromis niloticus OX=8128 GN=dnajb1 PE=4 SV=1
1732	1321		A0A669CI37|A0A669CI37_ORENI	274.45	34	28	34	8000	11300	16	16	20	23	Carbamidomethylation; Mutation	76734	PlsC domain-containing protein OS=Oreochromis niloticus OX=8128 GN=gnpat PE=3 SV=1
2753	2847		A0A669DV03|A0A669DV03_ORENI	179.57	26	19	26	7050	11300	7	7	9	13	Carbamidomethylation; Deamidation (NQ)	51343	Uncharacterized protein OS=Oreochromis niloticus OX=8128 GN=LOC100695571 PE=3 SV=1
3249	3984		A0A669EBM5|A0A669EBM5_ORENI	186.54	64	64	64	6270	11300	4	4	6	10	Carbamidomethylation	14009	NADH dehydrogenase [ubiquinone] 1 alpha subcomplex subunit 11 OS=Oreochromis niloticus OX=8128 PE=3 SV=1
3592	3772		A0A669AYN3|A0A669AYN3_ORENI	147.78	22	9	22	2080	11300	5	5	3	10	Carbamidomethylation	45034	GPI-anchor transamidase OS=Oreochromis niloticus OX=8128 GN=pigk PE=3 SV=1
2773	4211		A0A669B4A4|A0A669B4A4_ORENI	176.58	22	22	17	15000	11200	6	6	12	10	Mutation	51253	Presenilin OS=Oreochromis niloticus OX=8128 GN=LOC100710620 PE=3 SV=1
1677	4368		A0A669CIB2|A0A669CIB2_ORENI	200.88	64	64	64	13900	11200	5	1	20	25	Carbamidomethylation; Oxidation (M); Deamidation (NQ)	10346	Dynein light chain OS=Oreochromis niloticus OX=8128 GN=LOC100698873 PE=3 SV=1
1889	2531		A0A669EGH7|A0A669EGH7_ORENI	209.49	44	41	44	12000	11200	8	1	19	20	Carbamidomethylation	25884	Uncharacterized protein OS=Oreochromis niloticus OX=8128 GN=LOC100696600 PE=3 SV=1
2513	2867		I3JRQ4|I3JRQ4_ORENI	216.62	27	22	27	11900	11200	8	8	14	12	Deamidation (NQ)	52108	Uncharacterized protein OS=Oreochromis niloticus OX=8128 GN=syt4 PE=4 SV=1
2064	2596		A0A669B1M9|A0A669B1M9_ORENI	237.5	43	43	35	11100	11200	10	10	19	16	Deamidation (NQ); Mutation	35072	Pyridoxal kinase OS=Oreochromis niloticus OX=8128 PE=3 SV=1
2040	1174		A0A669C9S4|A0A669C9S4_ORENI	254.86	34	28	27	10000	11200	15	15	14	21	Carbamidomethylation; Deamidation (NQ); Mutation	69669	Electron transfer flavoprotein-ubiquinone oxidoreductase OS=Oreochromis niloticus OX=8128 GN=etfdh PE=4 SV=1
2980	3104		I3JLF5|I3JLF5_ORENI	227.26	45	35	43	9680	11200	9	9	9	10	Carbamidomethylation; Mutation	33691	Deoxyhypusine hydroxylase OS=Oreochromis niloticus OX=8128 GN=dohh PE=3 SV=1
2632	2619		A0A669DM50|A0A669DM50_ORENI	191.76	15	13	15	9630	11200	9	9	10	14	Carbamidomethylation	77957	Uncharacterized protein OS=Oreochromis niloticus OX=8128 GN=tmem168 PE=3 SV=1
2787	4375		I3IV99|I3IV99_ORENI	200.22	41	41	41	7300	11200	8	8	10	12	Oxidation (M); Deamidation (NQ); Mutation	21279	Neudesin neurotrophic factor OS=Oreochromis niloticus OX=8128 PE=4 SV=2
2089	2343		I3JG78|I3JG78_ORENI	238.42	44	29	44	7290	11200	10	7	12	22	Carbamidomethylation; Deamidation (NQ); Mutation	39160	Serine/threonine-protein phosphatase OS=Oreochromis niloticus OX=8128 PE=3 SV=2
1680	552		I3J3T4|I3J3T4_ORENI	283.45	14	11	12	3980	11200	21	21	20	24	Carbamidomethylation; Deamidation (NQ); Mutation	294910	Uncharacterized protein OS=Oreochromis niloticus OX=8128 GN=USP24 PE=4 SV=2
1067	1843		A0A669F593|A0A669F593_ORENI	288.19	69	64	69	34300	11100	14	9	37	34	Carbamidomethylation; Deamidation (NQ); Mutation	26807	Triosephosphate isomerase OS=Oreochromis niloticus OX=8128 GN=LOC100696029 PE=3 SV=1
1652	962		A0A669BL55|A0A669BL55_ORENI	261.34	39	36	33	12400	11100	22	22	28	17	Carbamidomethylation; Deamidation (NQ); Mutation	84304	Uncharacterized protein OS=Oreochromis niloticus OX=8128 GN=LOC102076226 PE=4 SV=1
1391	464		I3KGI2|I3KGI2_ORENI	282.49	37	31	34	9340	11100	21	21	27	28	Carbamidomethylation; Deamidation (NQ); Mutation	97970	Conserved oligomeric Golgi complex subunit 3 OS=Oreochromis niloticus OX=8128 PE=3 SV=2
2741	2877		I3IY47|I3IY47_ORENI	192.54	28	28	25	8410	11100	9	9	10	12	Mutation	43524	Mitochondrial import inner membrane translocase subunit TIM50 OS=Oreochromis niloticus OX=8128 PE=3 SV=2
2485	2688		A0A669B9P2|A0A669B9P2_ORENI	179.52	63	56	58	5840	11100	9	9	13	13	Carbamidomethylation; Deamidation (NQ)	23193	Guanylate kinase OS=Oreochromis niloticus OX=8128 GN=guk1 PE=3 SV=1
2614	2712		I3KED8|I3KED8_ORENI	204.3	37	36	33	17000	11000	8	7	13	11	Carbamidomethylation	37381	Secretory carrier-associated membrane protein OS=Oreochromis niloticus OX=8128 GN=scamp1 PE=3 SV=2
1290	354		A0A669DX71|A0A669DX71_ORENI	304.09	30	25	23	13900	11000	29	29	35	25	Carbamidomethylation; Deamidation (NQ)	143094	Structural maintenance of chromosomes protein OS=Oreochromis niloticus OX=8128 GN=smc1a PE=3 SV=1
1841	1117		I3JHM1|I3JHM1_ORENI	245.84	40	32	37	10900	11000	15	15	21	19	Carbamidomethylation; Deamidation (NQ)	62311	B3_4 domain-containing protein OS=Oreochromis niloticus OX=8128 GN=lrrc47 PE=4 SV=2
2447	2364		I3J269|I3J269_ORENI	235.82	47	44	47	10500	11000	11	11	13	14	Carbamidomethylation; Deamidation (NQ); Mutation	35356	COP9 signalosome complex subunit 6 OS=Oreochromis niloticus OX=8128 GN=COPS6 PE=3 SV=1
2460	2944		A0A669BBQ2|A0A669BBQ2_ORENI	214.25	38	21	38	9340	11000	9	9	11	16	Carbamidomethylation	44528	Transket_pyr domain-containing protein OS=Oreochromis niloticus OX=8128 GN=bckdhb PE=4 SV=1
1685	838		I3K476|I3K476_ORENI	265.74	18	14	15	7280	11000	17	14	19	25	Carbamidomethylation	160171	Uncharacterized protein OS=Oreochromis niloticus OX=8128 GN=pds5b PE=4 SV=1
1638	1296		I3K6L3|I3K6L3_ORENI	254.5	47	42	47	5820	11000	16	10	19	27	Carbamidomethylation; Deamidation (NQ)	44045	S-adenosylmethionine synthase OS=Oreochromis niloticus OX=8128 GN=mat2a PE=3 SV=1
2681	2155		I3JW75|I3JW75_ORENI	249.2	41	27	37	5740	11000	10	10	9	14	Carbamidomethylation	39415	Uncharacterized protein OS=Oreochromis niloticus OX=8128 GN=trabd PE=4 SV=2
2345	3242		I3KXA7|I3KXA7_ORENI	225.29	77	65	60	22000	10900	9	6	17	12	Carbamidomethylation; Deamidation (NQ)	15950	Ras homolog family member B OS=Oreochromis niloticus OX=8128 GN=RHOB PE=4 SV=2
1689	1178		I3JIN3|I3JIN3_ORENI	251.3	25	25	17	15200	10900	16	14	24	20	Carbamidomethylation; Deamidation (NQ)	92369	Chloride channel protein OS=Oreochromis niloticus OX=8128 GN=clcn5 PE=3 SV=1
1971	1074		I3J2B3|I3J2B3_ORENI	245.71	23	19	20	12900	10900	16	16	17	20	Carbamidomethylation; Deamidation (NQ)	85732	Nucleolar complex protein 2 homolog OS=Oreochromis niloticus OX=8128 GN=noc2l PE=3 SV=1
2514	2876		A0A669BN71|A0A669BN71_ORENI	237.32	55	55	47	12400	10900	8	8	15	11	Carbamidomethylation	28280	Uncharacterized protein OS=Oreochromis niloticus OX=8128 GN=mlf2 PE=3 SV=1
3595	4951		A0A669ETJ9|A0A669ETJ9_ORENI	128.52	38	38	38	12400	10900	3	3	6	7	Carbamidomethylation	9574	40S ribosomal protein S27 OS=Oreochromis niloticus OX=8128 PE=3 SV=1
1222	540		I3JTG4|I3JTG4_ORENI	322.51	15	11	14	10800	10900	31	31	28	35	Carbamidomethylation; Deamidation (NQ); Mutation	309889	Uncharacterized protein OS=Oreochromis niloticus OX=8128 GN=dsp PE=4 SV=1
3092	3424		A0A669B8Y2|A0A669B8Y2_ORENI	181.78	36	32	30	10600	10900	7	7	9	9	Carbamidomethylation	22864	BCL domain-containing protein OS=Oreochromis niloticus OX=8128 GN=LOC106097998 PE=3 SV=1
2563	2246		A0A669BDI6|A0A669BDI6_ORENI	215.01	36	31	36	10200	10900	9	5	13	12	Carbamidomethylation	36505	Uncharacterized protein OS=Oreochromis niloticus OX=8128 GN=LOC100702237 PE=4 SV=1
1655	479		A0A669DSC1|A0A669DSC1_ORENI	285.95	28	15	25	7540	10900	23	22	20	25	Carbamidomethylation; Deamidation (NQ)	127844	DNA-directed RNA polymerase subunit beta OS=Oreochromis niloticus OX=8128 GN=polr1b PE=3 SV=1
1688	1808		I3KZS6|I3KZS6_ORENI	224.32	25	17	25	6850	10900	12	12	20	24	Carbamidomethylation; Deamidation (NQ); Mutation	81066	Uncharacterized protein OS=Oreochromis niloticus OX=8128 GN=nup88 PE=4 SV=1
1828	1249		A0A669E4P7|A0A669E4P7_ORENI	239.04	38	25	33	6650	10900	15	15	15	25	Carbamidomethylation; Mutation	59172	Uncharacterized protein OS=Oreochromis niloticus OX=8128 GN=LOC102075665 PE=4 SV=1
2250	3742		A0A669BXK9|A0A669BXK9_ORENI	219.8	31	28	28	5700	10900	9	4	12	19	Carbamidomethylation; Deamidation (NQ)	27871	Ferritin OS=Oreochromis niloticus OX=8128 PE=3 SV=1
2812	2377		A0A669FBR3|A0A669FBR3_ORENI	198.3	17	13	17	1410	10900	9	9	11	10	Carbamidomethylation; Mutation	83719	Rab3 GTPase-activating protein catalytic subunit OS=Oreochromis niloticus OX=8128 PE=3 SV=1
1476	642		I3JL22|I3JL22_ORENI	273.07	29	27	23	17100	10800	21	21	30	21	Carbamidomethylation; Deamidation (NQ); Mutation	116789	Uncharacterized protein OS=Oreochromis niloticus OX=8128 GN=mtrex PE=4 SV=1
2193	3001		A0A669AWW9|A0A669AWW9_ORENI	219.87	33	30	30	13700	10800	10	8	21	11	Carbamidomethylation; Deamidation (NQ)	64253	Uncharacterized protein OS=Oreochromis niloticus OX=8128 PE=3 SV=1
2746	3120		I3K6K3|I3K6K3_ORENI	243.34	23	23	23	12300	10800	7	7	10	12	Carbamidomethylation; Deamidation (NQ)	47686	Uncharacterized protein OS=Oreochromis niloticus OX=8128 GN=slc30a4 PE=3 SV=1
3411	2455		A0A669DQE7|A0A669DQE7_ORENI	209.05	34	25	24	11700	10800	8	8	8	6		44672	PKS_ER domain-containing protein OS=Oreochromis niloticus OX=8128 PE=3 SV=1
1788	686		I3J211|I3J211_ORENI	262.39	29	24	29	9950	10800	17	17	17	24	Carbamidomethylation	102213	HRDC domain-containing protein OS=Oreochromis niloticus OX=8128 GN=exosc10 PE=4 SV=2
1838	1666		A0A669ETT8|A0A669ETT8_ORENI	226.14	21	19	21	9140	10800	14	14	19	21	Carbamidomethylation	79755	Anoctamin OS=Oreochromis niloticus OX=8128 GN=ano10 PE=3 SV=1
2512	2290		I3KPR1|I3KPR1_ORENI	236.64	39	33	37	8550	10800	9	9	10	16	Carbamidomethylation; Deamidation (NQ)	35665	RRM domain-containing protein OS=Oreochromis niloticus OX=8128 GN=LOC109194311 PE=3 SV=1
2201	1733		I3J9M5|I3J9M5_ORENI	255.64	22	17	19	7790	10800	13	12	16	15	Carbamidomethylation; Deamidation (NQ); Mutation	97655	Matrin 3-like 1.1 OS=Oreochromis niloticus OX=8128 PE=4 SV=2
1425	1655		A0A669DVJ4|A0A669DVJ4_ORENI	254.94	38	33	38	5780	10800	13	9	29	25	Carbamidomethylation; Deamidation (NQ)	53239	Uncharacterized protein OS=Oreochromis niloticus OX=8128 GN=LOC100707048 PE=3 SV=1
1292	461		A0A669B8L3|A0A669B8L3_ORENI	309.31	35	32	25	19200	10700	26	26	35	25	Carbamidomethylation; Deamidation (NQ); Mutation	124457	VPS9 domain-containing protein OS=Oreochromis niloticus OX=8128 GN=ankrd27 PE=4 SV=1
2065	2254		I3IV35|I3IV35_ORENI	221.4	32	30	32	9120	10700	10	10	19	16	Carbamidomethylation; Deamidation (NQ); Mutation	47277	SAM domain-containing protein OS=Oreochromis niloticus OX=8128 GN=sgms1 PE=3 SV=2
2771	3453		I3J2T8|I3J2T8_ORENI	157.33	30	25	30	8880	10700	7	7	10	12	Deamidation (NQ)	21550	Signal peptidase complex catalytic subunit SEC11 OS=Oreochromis niloticus OX=8128 PE=3 SV=2
2619	2682		A0A669E3P3|A0A669E3P3_ORENI	217.26	51	38	51	8110	10700	10	10	10	14	Carbamidomethylation; Deamidation (NQ); Mutation	32189	Si:dkeyp-82a1.6 OS=Oreochromis niloticus OX=8128 PE=3 SV=1
2622	1936		I3JR05|I3JR05_ORENI	182.64	17	17	12	12100	10600	10	10	11	13	Deamidation (NQ)	100301	Uncharacterized protein OS=Oreochromis niloticus OX=8128 GN=prpf40a PE=4 SV=2
2466	6328		A0A669C568|A0A669C568_ORENI	158.49	13	13	13	11400	10600	4	2	14	13	Mutation	29193	Uncharacterized protein OS=Oreochromis niloticus OX=8128 GN=LOC100705186 PE=4 SV=1
2359	2775		I3J3E6|I3J3E6_ORENI	196.21	22	21	19	9790	10600	8	8	15	13		43082	RRM domain-containing protein OS=Oreochromis niloticus OX=8128 GN=rbmx PE=4 SV=2
1293	267		A0A669C9Q9|A0A669C9Q9_ORENI	292.44	42	33	35	9630	10600	28	28	26	34	Carbamidomethylation; Deamidation (NQ); Mutation	99992	Uncharacterized protein OS=Oreochromis niloticus OX=8128 GN=xab2 PE=4 SV=1
2114	854		I3K6W8|I3K6W8_ORENI	271.02	25	16	25	9460	10600	17	17	14	19	Carbamidomethylation; Deamidation (NQ); Mutation	114148	Uncharacterized protein OS=Oreochromis niloticus OX=8128 PE=4 SV=2
1622	553		I3IVK2|I3IVK2_ORENI	305.88	14	11	13	8070	10600	21	21	21	25	Carbamidomethylation; Mutation	267042	Uncharacterized protein OS=Oreochromis niloticus OX=8128 GN=nbas PE=4 SV=2
2661	4383		I3KSV1|I3KSV1_ORENI	173.05	42	32	42	7890	10600	6	6	10	14	Deamidation (NQ); Mutation	17223	Uncharacterized protein OS=Oreochromis niloticus OX=8128 GN=magoh PE=3 SV=1
2933	4121		I3KUB5|I3KUB5_ORENI	197.91	24	24	24	7700	10600	5	5	8	12	Deamidation (NQ)	30941	RRM domain-containing protein OS=Oreochromis niloticus OX=8128 GN=LOC100693928 PE=3 SV=1
660	592		A0A669DN77|A0A669DN77_ORENI	302.03	47	34	47	7090	10600	24	11	47	56	Carbamidomethylation; Oxidation (M); Mutation	66299	CTP synthase OS=Oreochromis niloticus OX=8128 GN=LOC100690751 PE=3 SV=1
2964	3961		I3IYB7|I3IYB7_ORENI	173.38	22	22	22	85000	10500	5	5	8	11	Carbamidomethylation; Deamidation (NQ); Mutation	30741	Transformer 2 beta homolog OS=Oreochromis niloticus OX=8128 PE=4 SV=2
730	586		A0A669F757|A0A669F757_ORENI	315.12	51	48	50	10700	10500	26	11	49	48	Carbamidomethylation; Oxidation (M); Deamidation (NQ); Mutation	54570	Eukaryotic translation initiation factor 3 subunit E OS=Oreochromis niloticus OX=8128 GN=LOC100694149 PE=3 SV=1
1847	2506		A0A669EX70|A0A669EX70_ORENI	253.25	38	31	38	9800	10500	10	2	20	20	Mutation	37563	Prostaglandin reductase 1 OS=Oreochromis niloticus OX=8128 PE=3 SV=1
2760	4149		I3KL59|I3KL59_ORENI	179.41	20	20	20	8470	10500	6	6	12	10	Carbamidomethylation; Deamidation (NQ); Mutation	45680	TLC domain-containing protein OS=Oreochromis niloticus OX=8128 GN=LOC100693585 PE=4 SV=2
2462	3071		A0A669CN78|A0A669CN78_ORENI	208.48	32	28	32	8300	10500	8	8	12	15	Carbamidomethylation	27761	Nucleoside diphosphate kinase OS=Oreochromis niloticus OX=8128 GN=nme3 PE=3 SV=1
2184	1932		I3KRU6|I3KRU6_ORENI	263.28	34	34	31	16100	10400	11	11	16	16	Carbamidomethylation	49055	Uncharacterized protein OS=Oreochromis niloticus OX=8128 GN=bysl PE=3 SV=2
2324	2669		I3JHE7|I3JHE7_ORENI	212.44	38	38	23	14000	10400	8	8	19	10		38951	UV excision repair protein RAD23 OS=Oreochromis niloticus OX=8128 GN=rad23a PE=3 SV=2
1757	1123		I3IZN4|I3IZN4_ORENI	246.87	27	27	25	10900	10400	14	14	24	18	Carbamidomethylation	97491	pre-rRNA processing protein FTSJ3 OS=Oreochromis niloticus OX=8128 GN=ftsj3 PE=3 SV=1
488	353		A0A669CL67|A0A669CL67_ORENI	346.87	41	38	40	9780	10400	37	12	65	62	Carbamidomethylation; Deamidation (NQ); Mutation	99744	Interferon-induced GTP-binding protein Mx OS=Oreochromis niloticus OX=8128 GN=dnm2 PE=3 SV=1
2553	1536		A0A669EW21|A0A669EW21_ORENI	229.47	37	36	32	9590	10400	13	13	13	12	Carbamidomethylation; Mutation	54507	NADPH:adrenodoxin oxidoreductase mitochondrial OS=Oreochromis niloticus OX=8128 GN=fdxr PE=3 SV=1
3145	4153		A0A669CNQ8|A0A669CNQ8_ORENI	183.77	42	42	35	9100	10400	4	4	9	8	Carbamidomethylation	20908	Gamma-glutamylcyclotransferase OS=Oreochromis niloticus OX=8128 GN=chac2 PE=3 SV=1
3964	4798		A0A669BXY1|A0A669BXY1_ORENI	111.57	13	13	13	9090	10400	3	3	6	4	Oxidation (M)	23118	Uncharacterized protein OS=Oreochromis niloticus OX=8128 GN=chmp1b PE=3 SV=1
2630	1531		I3JFT5|I3JFT5_ORENI	220.12	52	38	49	6220	10400	12	12	8	16		33474	39S ribosomal protein L15 mitochondrial OS=Oreochromis niloticus OX=8128 GN=mrpl15 PE=3 SV=1
[truncated: 3,634 more rows]
