# Supplementary material for: Characterisation of the tilapia lake virus proteome and identification of an 11th protein, S9-F3
Source: Npj Viruses. 2026 Jan 9;4:2. doi: 10.1038/s44298-025-00167-0 (PMC12789600; doi:10.1038/s44298-025-00167-0)
Supplement: Supplementary file 8 — Supplementary Data7 [file 44298_2025_167_MOESM8_ESM.xlsx]

## Sheet: Table S7
Construct	Amino acid change	Backbone vector	Primer sequence (5'- 3')	Description
ΔS9	S9M1L	T7-S9	FWD: TTTTTCCGCTTGGTGTTGTCACGATGGATA	AUG1 of S9 mutated to Leucine
			REV: TATCCATCGTGACAACACCAAGCGGAAAAA
ΔS9-F3	S9-F3M1L	T7-S9-F3	FWD: GCTTGGTGATGTCACGTTGGATAGAAAATACA	AUG1 of S9-F3 mutated to Leucine
			REV: TGTATTTTCTATCCAACGTGACATCACCAAGC
